# Supplementary material for: High CDC20 levels increase sensitivity of cancer cells to MPS1 inhibitors
Source: EMBO Rep. 2025 Jan 21;26(4):1036–61. doi: 10.1038/s44319-024-00363-8 (PMC11850905; doi:10.1038/s44319-024-00363-8)
Supplement: Supplementary file 4 — Dataset EV1 [file 44319_2024_363_MOESM4_ESM.xlsx]

## Sheet: Dataset_EV1
Dataset EV1. Complete gene rankings in both CRIPSR screens.

## Sheet: CRISPR_Screen_1_ranking
group_id	items_in_group	lo_value	p	FDR	goodsgrna
Cdc20	6	1.04e-08	2.61e-07	0.00495	4
Ddx5	8	5.83e-07	6.53e-06	0.041254	5
Arih1	4	1.23e-06	4.44e-06	0.041254	2
Col6a5	6	5.22e-06	3.52e-05	0.167079	3
Uba5	5	1.49e-05	6.4e-05	0.212046	3
9130011E15Rik	3	2.07e-05	6.71e-05	0.212046	3
Fgf18	3	2.97e-05	9.58e-05	0.259547	3
Dnah10	4	3.33e-05	0.000127	0.300124	4
Slc15a1	5	4.44e-05	0.000209	0.359586	5
Larp4	5	5.25e-05	0.000244	0.384901	5
Hacl1	4	5.33e-05	0.000209	0.359586	4
Actn2	3	6.61e-05	0.000208	0.359586	2
Nufip2	6	6.8e-05	0.000336	0.452475	4
Gm5862	5	7.67e-05	0.000345	0.452475	4
Ik	5	8.01e-05	0.000358	0.452475	2
Coq5	7	9.46e-05	0.00049	0.547175	5
Hist1h2bc	4	0.000109	0.000423	0.500928	2
Prickle2	8	0.000122	0.000689	0.610633	6
Grifin	5	0.000144	0.000643	0.610149	2
Smarcd3	4	0.000156	0.000606	0.605263	2
Ppig	5	0.000161	0.000741	0.610633	4
Six1	7	0.000196	0.00102	0.673902	4
Lsm1	4	0.000196	0.000737	0.610633	3
Lrrc20	8	0.000233	0.00127	0.673902	5
Tusc2	3	0.000272	0.000813	0.625476	1
Igf2bp1	6	0.000285	0.00136	0.673902	5
Dcaf13	6	0.000288	0.00138	0.673902	2
Zp3	2	0.000288	0.000569	0.599285	1
1700003E16Rik	5	0.000293	0.00128	0.673902	2
Fam172a	8	0.000299	0.00161	0.727933	1
Iws1	5	0.000308	0.00134	0.673902	2
Slc39a11	4	0.00035	0.00127	0.673902	2
Glipr1	4	0.000362	0.00132	0.673902	3
Denr	6	0.00037	0.00173	0.727933	5
Fam167a	4	0.000379	0.00139	0.673902	4
Dhx35	5	0.000382	0.00159	0.727933	3
Tbl3	8	0.000402	0.0021	0.736904	2
Por	2	0.000433	0.000843	0.625476	2
Rpl11	7	0.000435	0.00208	0.736904	2
Mtrr	2	0.000438	0.000857	0.625476	2
Rab28	5	0.00044	0.0018	0.727933	4
Ube2l3	3	0.000449	0.00134	0.673902	3
Lamtor2	4	0.000458	0.00168	0.727933	2
Ush2a	4	0.000463	0.00169	0.727933	4
Kcnv2	5	0.000478	0.00194	0.736904	2
Pole4	6	0.000508	0.00233	0.759205	4
Chrnb2	4	0.000508	0.00185	0.730714	4
Adat1	5	0.000517	0.00208	0.736904	2
Aard	2	0.000522	0.00102	0.673902	2
Atad1	5	0.000529	0.00212	0.736904	3
Rpl37	5	0.000534	0.00214	0.736904	2
Bnc2	4	0.000534	0.00194	0.736904	1
Cdca7l	6	0.000538	0.00244	0.759205	4
Crk	5	0.00057	0.00226	0.759205	4
Rilp	2	0.000587	0.00115	0.673902	1
Jtb	8	0.000596	0.00308	0.773499	4
Chrna6	6	0.000598	0.00271	0.773499	5
Tap2	3	0.000615	0.0018	0.727933	2
Sprn	9	0.000624	0.00321	0.773969	2
Cnot11	8	0.000625	0.00322	0.773969	5
Gm13826	6	0.00064	0.00289	0.773499	2
Il17c	5	0.000648	0.00254	0.759205	2
Hsph1	4	0.000662	0.0024	0.759205	1
Sec22c	2	0.000665	0.0013	0.673902	2
Cmah	7	0.000674	0.00303	0.773499	4
Speer4d	6	0.000674	0.00303	0.773499	5
Tgif1	7	0.000675	0.00303	0.773499	5
Rpf2	4	0.000686	0.00249	0.759205	3
Ppp1r21	4	0.000704	0.00255	0.759205	2
Cdk4	4	0.000705	0.00256	0.759205	4
Magi3	9	0.00072	0.00368	0.83961	1
Speer4f	7	0.000747	0.00333	0.78979	4
Lce1d	4	0.000768	0.00278	0.773499	1
Klk1b22	4	0.000774	0.0028	0.773499	3
Opn4	5	0.000792	0.00305	0.773499	4
Sqle	5	0.000817	0.00313	0.773499	4
Iah1	5	0.000819	0.00314	0.773499	4
Retnlb	4	0.000847	0.00306	0.773499	4
Cited2	4	0.000852	0.00307	0.773499	2
Tmem183a	2	0.000864	0.00166	0.727933	1
Srr	6	0.000888	0.00398	0.83961	2
Gabra2	6	0.000895	0.00401	0.83961	4
Vps41	6	0.0009	0.00403	0.83961	5
Spg21	7	0.00097	0.00425	0.83961	5
9330182L06Rik	4	0.000993	0.00357	0.837	4
Zcchc4	7	0.000997	0.00437	0.83961	4
Tspan31	5	0.00101	0.0038	0.83961	3
Cdc16	6	0.00103	0.00456	0.83961	4
Slc16a7	7	0.00103	0.00451	0.83961	5
Hsd3b6	6	0.00105	0.00462	0.83961	4
Prop1	5	0.00105	0.00395	0.83961	4
Abcc1	7	0.00108	0.00473	0.83961	1
Ddx42	6	0.00109	0.00481	0.83961	3
Ubap2	5	0.00111	0.00419	0.83961	3
Klrk1	7	0.00112	0.00488	0.83961	3
Dyx1c1	5	0.00114	0.00427	0.83961	3
Lce1c	6	0.00115	0.00505	0.83961	2
Pomt1	7	0.00117	0.00512	0.83961	3
Gpr17	4	0.00118	0.00424	0.83961	4
Gm4794	4	0.00118	0.00424	0.83961	3
Rarg	4	0.00119	0.00428	0.83961	3
Akap7	4	0.00122	0.00434	0.83961	1
Cyba	6	0.00125	0.00536	0.83961	2
Rpl29	2	0.00131	0.00255	0.759205	1
Cox6a1	7	0.00133	0.00572	0.83961	2
Fbxl15	5	0.00136	0.00504	0.83961	2
Csf3r	5	0.0014	0.00515	0.83961	4
Rpl36al	7	0.00141	0.00603	0.83961	5
Lix1	5	0.00141	0.0052	0.83961	3
Ccnb1ip1	6	0.00144	0.00597	0.83961	2
Tm2d1	5	0.00146	0.00538	0.83961	3
Bsg	6	0.00147	0.00608	0.83961	4
Sspn	6	0.00148	0.00609	0.83961	2
Emc9	5	0.00151	0.00554	0.83961	3
Ttc32	7	0.00154	0.00659	0.83961	4
Hkdc1	5	0.00156	0.00569	0.83961	4
Setd5	5	0.00157	0.00574	0.83961	3
Taf2	6	0.00158	0.00642	0.83961	2
Cln3	7	0.00161	0.00683	0.83961	2
Slc13a1	7	0.00162	0.00687	0.83961	5
Rgcc	4	0.00162	0.00539	0.83961	3
Gm6432	7	0.00163	0.00691	0.83961	4
Agrp	7	0.00165	0.007	0.83961	5
Prkrir	4	0.00169	0.00553	0.83961	1
Apol9b	6	0.0017	0.00682	0.83961	2
Mei4	6	0.0017	0.00683	0.83961	3
Serpinb7	3	0.0017	0.00483	0.83961	3
Foxc1	7	0.00171	0.00722	0.83961	4
Col1a2	3	0.00175	0.00497	0.83961	2
Mpl	5	0.00177	0.00643	0.83961	3
Cntn6	7	0.00178	0.00752	0.83961	5
Bms1	5	0.00179	0.0065	0.83961	2
2900026A02Rik	4	0.00179	0.00582	0.83961	2
Fibp	4	0.00182	0.00589	0.83961	3
Abca17	5	0.00183	0.00665	0.83961	4
Nvl	6	0.00183	0.00724	0.83961	3
Hgs	9	0.00184	0.00885	0.852314	5
Anapc4	5	0.00184	0.00669	0.83961	2
Ffar2	3	0.00184	0.00521	0.83961	1
Rbm19	6	0.00186	0.00736	0.83961	2
Polr2i	5	0.00188	0.00686	0.83961	3
Tubb2a	6	0.00189	0.00744	0.83961	3
Cyp4f17	6	0.00189	0.00745	0.83961	4
Prpf39	4	0.0019	0.0061	0.83961	1
Ccdc112	5	0.00195	0.00705	0.83961	1
Pspn	6	0.00195	0.00766	0.83961	2
Sptlc2	6	0.00197	0.00773	0.83961	4
Tmem38a	9	0.00198	0.00947	0.852314	3
Anapc11	4	0.00198	0.00632	0.83961	1
Cstl1	8	0.002	0.00882	0.852314	2
Mapkapk5	6	0.00202	0.00787	0.83961	2
Gphn	6	0.00203	0.00793	0.84045	2
Pbx2	4	0.00207	0.00655	0.83961	3
Nr2c2ap	4	0.00207	0.00656	0.83961	1
Pnpla5	5	0.00207	0.00744	0.83961	4
Pdzk1	6	0.00207	0.00805	0.842482	2
Mboat7	8	0.00209	0.00915	0.852314	1
Ribc2	5	0.00212	0.0076	0.83961	3
Gata1	4	0.00213	0.00672	0.83961	2
1700001C02Rik	3	0.00214	0.00602	0.83961	3
Mdm4	6	0.00215	0.00833	0.84897	4
Hps4	5	0.00216	0.00775	0.83961	4
Rps27l	3	0.00216	0.00607	0.83961	2
Clcn1	5	0.00217	0.00778	0.83961	4
Phykpl	7	0.00217	0.00905	0.852314	5
Entpd6	2	0.00219	0.00429	0.83961	2
Fahd1	5	0.0022	0.00788	0.83961	4
Gria4	5	0.00226	0.00808	0.842482	3
Gm6086	4	0.00226	0.00707	0.83961	2
Zfand1	5	0.00228	0.00814	0.843829	3
1700029P11Rik	4	0.00231	0.00721	0.83961	3
Krtap4-6	3	0.00232	0.0065	0.83961	2
Msh4	4	0.00233	0.00727	0.83961	3
Stx2	5	0.00235	0.00837	0.84897	3
Gm12888	8	0.00236	0.0102	0.852314	4
Jade1	7	0.00237	0.0098	0.852314	2
Cpne6	5	0.00237	0.00847	0.852314	4
Fam193a	5	0.00238	0.0085	0.852314	3
Vars2	4	0.00242	0.00748	0.83961	2
Rapgefl1	2	0.00251	0.0049	0.83961	1
Eps8l3	7	0.00252	0.0104	0.852314	3
Ubd	4	0.00254	0.0078	0.83961	3
Gal3st1	3	0.00254	0.00712	0.83961	1
Vangl1	4	0.00255	0.00781	0.83961	2
Dnaja2	5	0.00256	0.0091	0.852314	4
Rnaseh2b	3	0.0026	0.00727	0.83961	2
Phtf2	6	0.00261	0.00985	0.852314	4
Pih1d3	7	0.00262	0.0108	0.862239	5
1110012L19Rik	6	0.00263	0.00991	0.852314	4
Birc3	3	0.00263	0.00736	0.83961	3
Slc18b1	3	0.00265	0.0074	0.83961	3
Myt1	3	0.00268	0.00748	0.83961	2
Nrn1l	7	0.00272	0.0112	0.864417	5
Ate1	6	0.00272	0.0102	0.852314	4
Vipr2	6	0.00273	0.0103	0.852314	4
Rspo3	3	0.00274	0.00764	0.83961	2
Spns3	5	0.00275	0.00974	0.852314	4
Spp1	5	0.00276	0.00976	0.852314	4
Atp5h	7	0.00277	0.0114	0.864417	5
Elmod3	6	0.00278	0.0104	0.852314	1
Rxra	5	0.0028	0.00989	0.852314	2
Wfdc1	2	0.00281	0.0055	0.83961	1
Rgp1	5	0.00282	0.00997	0.852314	2
Rhox2e	7	0.00284	0.0117	0.864417	4
Katna1	5	0.00285	0.0101	0.852314	4
Cmas	5	0.00285	0.0101	0.852314	1
Sv2a	5	0.00286	0.0101	0.852314	3
Fam98b	4	0.00287	0.00866	0.852314	3
Prelid1	3	0.00288	0.00804	0.842482	2
Gna11	7	0.0029	0.0119	0.864417	4
Ddit3	5	0.0029	0.0102	0.852314	4
Shd	5	0.00291	0.0103	0.852314	2
Htr3a	7	0.00291	0.0119	0.864417	5
Vps8	7	0.00293	0.012	0.864705	4
Pbx4	3	0.00294	0.00822	0.846992	2
Plekhf2	4	0.00296	0.00891	0.852314	1
Rfc5	3	0.00297	0.00829	0.84897	3
Poldip2	6	0.00299	0.0111	0.864417	4
BC030307	6	0.003	0.0111	0.864417	3
Eea1	5	0.00301	0.0106	0.854919	1
Rrn3	4	0.00305	0.00912	0.852314	1
Mynn	5	0.00306	0.0108	0.860572	3
Crx	7	0.00306	0.0125	0.877576	5
Gm21671	7	0.00308	0.0126	0.880695	2
Ccdc83	4	0.00309	0.00922	0.852314	2
Primpol	6	0.0031	0.0114	0.864417	2
Gm14420	6	0.00311	0.0115	0.864417	2
Cyp2a5	3	0.00312	0.00868	0.852314	3
Prp2	6	0.00315	0.0116	0.864417	4
Gm7361	4	0.00316	0.00941	0.852314	2
Gamt	6	0.00317	0.0117	0.864417	1
Mpped1	3	0.00318	0.00885	0.852314	1
Cars2	6	0.00322	0.0118	0.864417	4
Otoa	5	0.00323	0.0113	0.864417	2
Fxr2	9	0.00325	0.0141	0.886308	5
Stk3	4	0.00327	0.00968	0.852314	3
Furin	6	0.00332	0.0121	0.866596	2
Ssu72	4	0.00333	0.00985	0.852314	3
Rapgef1	8	0.00335	0.0138	0.886308	4
Gng13	5	0.00337	0.0118	0.864417	4
Gm3604	7	0.00337	0.0136	0.886308	4
Usp9y	4	0.00345	0.0101	0.852314	3
Zfp866	2	0.00349	0.0068	0.83961	2
H2-T10	5	0.0035	0.0122	0.866596	4
Snrnp48	6	0.00351	0.0128	0.88255	3
Hapln3	3	0.00352	0.00975	0.852314	2
4833420G17Rik	4	0.00354	0.0104	0.852314	2
Htatsf1	5	0.00354	0.0124	0.872078	1
Krt5	6	0.00355	0.0129	0.88255	1
Clic5	6	0.00356	0.0129	0.88255	4
Ddx6	7	0.00361	0.0143	0.886308	3
Plcxd3	4	0.00362	0.0106	0.854919	3
Ptpn11	5	0.00365	0.0127	0.881533	3
Gimap3	5	0.00365	0.0127	0.881533	2
Khdc1c	4	0.00366	0.0107	0.856079	2
Klhdc10	3	0.00369	0.0102	0.852314	2
Mars	2	0.00372	0.00723	0.83961	1
Rnps1	5	0.00375	0.013	0.88255	3
Tfcp2l1	7	0.00377	0.0147	0.886308	1
Abca7	6	0.00377	0.0136	0.886308	4
Arl10	4	0.00377	0.011	0.864417	2
Zfp825	3	0.00379	0.0105	0.852314	2
Rhox12	6	0.0038	0.0137	0.886308	2
Tmem161a	7	0.00381	0.0148	0.886308	2
Ccm2	7	0.00382	0.0149	0.886308	4
Ccdc138	6	0.00384	0.0138	0.886308	3
Ccl17	4	0.00386	0.0112	0.864417	1
Guca2a	4	0.00387	0.0112	0.864417	3
Lyz2	6	0.00389	0.014	0.886308	4
Dgcr6	5	0.00392	0.0136	0.886308	2
Etnk2	6	0.00393	0.0141	0.886308	2
Axin2	4	0.00394	0.0114	0.864417	1
Trmt1	5	0.00396	0.0137	0.886308	3
Defb35	5	0.00397	0.0137	0.886308	2
Btg3	2	0.00398	0.00772	0.83961	2
Gsg1l	2	0.00402	0.0078	0.83961	2
Tom1	6	0.00402	0.0144	0.886308	4
Spin1	4	0.00403	0.0116	0.864417	3
Kxd1	6	0.00405	0.0145	0.886308	4
Limk2	6	0.00406	0.0145	0.886308	1
Ivd	5	0.00409	0.0141	0.886308	2
C130074G19Rik	4	0.00411	0.0118	0.864417	3
Slc38a7	6	0.00412	0.0147	0.886308	3
Hpgds	5	0.00418	0.0145	0.886308	3
Rif1	5	0.00418	0.0145	0.886308	3
Slc22a16	6	0.00419	0.0149	0.886308	3
Mturn	7	0.00422	0.016	0.89402	3
Usp22	5	0.00427	0.0148	0.886308	4
Ankrd24	3	0.0043	0.0119	0.864417	1
Maf	3	0.0043	0.0119	0.864417	3
3110002H16Rik	3	0.0043	0.0119	0.864417	2
Serpina1f	4	0.00433	0.0124	0.872078	2
Msrb3	5	0.0044	0.0152	0.88994	2
Pdf	9	0.00441	0.0182	0.894786	2
Parp12	6	0.00442	0.0157	0.89402	4
Phf7	7	0.00444	0.0167	0.89402	3
Klf4	2	0.00447	0.00868	0.852314	1
Gm11567	8	0.0045	0.018	0.894786	3
Ybx1	7	0.00451	0.0169	0.89402	3
Fig4	6	0.00451	0.016	0.89402	3
Psors1c2	4	0.00458	0.013	0.88255	1
Sumo1	4	0.00459	0.013	0.88255	3
Grn	6	0.00465	0.0164	0.89402	3
Rps12	3	0.00465	0.0129	0.88255	2
Bloc1s3	6	0.00471	0.0166	0.89402	3
Pdcd2l	7	0.00474	0.0176	0.89402	3
Slc30a2	5	0.00477	0.0164	0.89402	4
Zfp667	5	0.00481	0.0165	0.89402	4
Pold1	4	0.00482	0.0136	0.886308	2
Ntmt1	6	0.00484	0.017	0.89402	4
Cd300e	5	0.00484	0.0167	0.89402	4
Nme5	2	0.00487	0.00946	0.852314	2
Dmrta1	5	0.00487	0.0168	0.89402	2
Cd151	8	0.00488	0.0194	0.896704	4
Ube2w	8	0.00491	0.0195	0.896704	3
Rph3a	5	0.00492	0.0169	0.89402	2
Lgmn	2	0.00494	0.00959	0.852314	1
Cx3cl1	2	0.00494	0.00959	0.852314	2
Psg18	4	0.00495	0.0139	0.886308	3
Kdsr	7	0.00501	0.0184	0.896704	4
Hpcal4	6	0.00502	0.0176	0.89402	4
Tnfrsf12a	4	0.00502	0.0141	0.886308	3
Med15	4	0.00503	0.0141	0.886308	3
Ankrd39	5	0.00503	0.0173	0.89402	1
Ngf	3	0.00506	0.014	0.886308	3
Exoc8	5	0.00508	0.0174	0.89402	3
Coro6	6	0.00508	0.0177	0.89402	4
Zfp558	5	0.00509	0.0174	0.89402	3
Zfp941	6	0.00509	0.0178	0.89402	2
Tgm1	5	0.0051	0.0175	0.89402	3
G6pc	6	0.0051	0.0178	0.89402	2
Otp	6	0.00512	0.0179	0.89402	3
Arhgap11a	5	0.00514	0.0176	0.89402	2
Pole	6	0.00517	0.018	0.894786	3
Sntb2	6	0.00519	0.0181	0.894786	3
Aco1	4	0.00519	0.0145	0.886308	3
Npl	7	0.0052	0.0189	0.896704	2
Dstyk	4	0.0052	0.0146	0.886308	2
Snrpa	6	0.00521	0.0181	0.894786	3
Rhox2a	8	0.00523	0.0206	0.902256	4
Ngef	7	0.00524	0.0191	0.896704	3
Mmp7	5	0.00525	0.0178	0.89402	2
Zfp423	5	0.00529	0.0179	0.89402	2
Rad17	5	0.00529	0.0179	0.89402	2
Pisd	4	0.00531	0.0148	0.886308	3
Naa40	4	0.00531	0.0149	0.886308	3
Ttf2	2	0.00534	0.0103	0.852314	1
Aadat	3	0.00535	0.0147	0.886308	3
Rps26	4	0.00538	0.015	0.886308	2
Gpr25	4	0.00539	0.015	0.886308	2
D130040H23Rik	7	0.0054	0.0195	0.896704	3
Gatad2b	3	0.00545	0.015	0.886308	3
Phlpp2	5	0.00551	0.0184	0.896704	2
Mss51	6	0.00556	0.0192	0.896704	4
Orc2	6	0.00559	0.0193	0.896704	1
Ace2	7	0.0056	0.0201	0.902256	4
Synpo	3	0.00564	0.0155	0.89402	3
Pnlip	4	0.00565	0.0157	0.89402	2
Mus81	5	0.00567	0.0188	0.896704	2
Lrrc4b	5	0.00567	0.0188	0.896704	3
Crip2	3	0.00568	0.0156	0.89402	3
Nlrp3	4	0.00569	0.0158	0.89402	3
Nol6	2	0.00573	0.0111	0.864417	2
Slc12a9	4	0.00574	0.0159	0.89402	2
Pdgfra	5	0.00575	0.019	0.896704	3
Creb3l4	7	0.00578	0.0206	0.902256	4
Tmem62	4	0.00579	0.0161	0.89402	2
St3gal4	3	0.0058	0.0159	0.89402	1
Pithd1	4	0.0058	0.0161	0.89402	3
4922502D21Rik	5	0.00581	0.0191	0.896704	2
Glrx3	5	0.00583	0.0192	0.896704	3
Herpud1	3	0.00583	0.016	0.89402	2
Txndc11	6	0.00583	0.0201	0.902105	3
Was	7	0.00585	0.0209	0.902572	2
Luc7l	5	0.00588	0.0193	0.896704	3
Pla2g12a	4	0.0059	0.0164	0.89402	1
Mpped2	3	0.00591	0.0162	0.89402	3
Tmprss3	4	0.00592	0.0164	0.89402	3
Anapc2	7	0.00594	0.0211	0.902572	4
Mrps18a	5	0.00594	0.0195	0.896704	3
Taar5	6	0.00597	0.0205	0.902256	2
Taf12	7	0.00598	0.0212	0.902572	2
Khdc1a	5	0.00599	0.0196	0.896704	2
Hsd3b5	7	0.006	0.0213	0.902572	3
Gng2	4	0.006	0.0166	0.89402	3
Tmem201	3	0.00601	0.0165	0.89402	3
Crim1	4	0.00603	0.0167	0.89402	2
Proser2	5	0.00605	0.0197	0.896704	2
Tas2r113	3	0.0061	0.0167	0.89402	3
Gm3985	4	0.00613	0.0169	0.89402	3
Nos1ap	3	0.00613	0.0168	0.89402	2
Prl7a1	7	0.00614	0.0217	0.902572	4
Lipg	3	0.00615	0.0168	0.89402	2
Ncbp2	4	0.00615	0.017	0.89402	2
Kcnk6	6	0.00617	0.0211	0.902572	3
Pex5	5	0.0062	0.0201	0.902105	3
Acat3	2	0.00623	0.012	0.864417	2
Colq	4	0.00624	0.0172	0.89402	2
Qdpr	3	0.00624	0.0171	0.89402	3
Acmsd	3	0.00629	0.0172	0.89402	2
Ten1	6	0.0063	0.0215	0.902572	4
Cdh10	8	0.00632	0.0245	0.921306	2
Trim58	3	0.00632	0.0173	0.89402	2
Actn4	4	0.00632	0.0174	0.89402	3
Pag1	6	0.00635	0.0216	0.902572	4
C1ql1	2	0.00635	0.0122	0.866596	2
Zfp703	6	0.00635	0.0217	0.902572	2
Rprd1b	5	0.00641	0.0205	0.902256	3
Arid5b	6	0.00641	0.0219	0.902572	3
Obscn	5	0.00641	0.0206	0.902256	3
Fbxw17	6	0.00642	0.0219	0.902572	3
Brk1	6	0.00644	0.0219	0.902848	4
Suz12	7	0.00644	0.0226	0.905274	4
Il18r1	5	0.00644	0.0206	0.902256	3
Pgam2	6	0.00648	0.0221	0.902858	3
Sp140	8	0.00651	0.0252	0.929376	1
Pgm3	6	0.00653	0.0223	0.902858	3
Tulp1	6	0.00655	0.0223	0.902858	1
Trim37	6	0.00656	0.0223	0.902858	4
Tceal8	5	0.00657	0.0209	0.902572	3
Srsf11	6	0.00659	0.0224	0.904406	2
Ncr1	6	0.0066	0.0225	0.904406	3
Urad	4	0.00663	0.0182	0.894786	3
Stmn1	5	0.00666	0.0211	0.902572	2
Usp42	7	0.00666	0.0232	0.916429	3
Aqp11	6	0.00667	0.0227	0.905274	2
Gpr81	6	0.00667	0.0227	0.905274	3
Gje1	5	0.00678	0.0214	0.902572	2
Has3	5	0.00679	0.0214	0.902572	3
Epc1	6	0.0068	0.0231	0.914374	1
Tnfsf9	4	0.00681	0.0187	0.896704	3
Alg14	5	0.00681	0.0215	0.902572	3
Tuba3b	4	0.00681	0.0187	0.896704	2
Rpl35	6	0.00681	0.0231	0.914374	2
Prpf3	4	0.00682	0.0187	0.896704	3
Hspa1l	4	0.00683	0.0187	0.896704	1
Dynap	5	0.00684	0.0215	0.902572	1
Rhbdl1	3	0.00688	0.0183	0.894786	1
Mlh3	2	0.00689	0.0132	0.886308	1
Egfr	5	0.00694	0.0218	0.902572	3
Zfp148	4	0.00699	0.0191	0.896704	2
Zfp839	3	0.00704	0.0185	0.896704	2
Dnajc19	6	0.0071	0.024	0.920624	4
Cxadr	4	0.00713	0.0195	0.896704	2
9530003J23Rik	5	0.00716	0.0223	0.902858	2
4833424O15Rik	6	0.00717	0.0242	0.920624	2
Tlx2	7	0.00718	0.0247	0.921306	4
Dmtf1	8	0.00719	0.0277	0.956914	2
Tfrc	7	0.00723	0.0248	0.921306	3
4930451I11Rik	4	0.00723	0.0197	0.896704	2
Vldlr	2	0.00723	0.0138	0.886308	1
Kif18a	2	0.00726	0.0138	0.886308	1
Trappc3l	8	0.00728	0.028	0.956914	3
Nosip	4	0.00732	0.0199	0.902105	3
BC048562	2	0.00735	0.014	0.886308	2
Gp1ba	3	0.00736	0.0191	0.896704	1
Gpr63	4	0.00738	0.0201	0.902105	3
Chac1	3	0.00743	0.0192	0.896704	2
1700007B14Rik	4	0.00744	0.0202	0.902256	3
Heatr5a	4	0.00747	0.0203	0.902256	1
Oprl1	5	0.00748	0.023	0.91416	2
Zfp809	4	0.00752	0.0204	0.902256	3
Lcn12	4	0.00752	0.0204	0.902256	3
Klf9	7	0.00752	0.0257	0.934856	3
Vav2	2	0.00753	0.0143	0.886308	2
Suv420h2	4	0.00756	0.0205	0.902256	1
Tspan5	8	0.00762	0.0291	0.957981	2
Nwd1	7	0.00765	0.0261	0.942088	2
Smox	5	0.00766	0.0234	0.920624	3
Glmn	5	0.00769	0.0235	0.920624	2
Cwc15	6	0.00769	0.0258	0.935662	2
Insm1	5	0.00769	0.0235	0.920624	3
Pilra	3	0.00775	0.0197	0.896704	1
Tlr13	6	0.00776	0.026	0.941378	1
Il6ra	9	0.00779	0.0299	0.960452	4
Mettl11b	5	0.00781	0.0237	0.920624	3
Dnah8	8	0.00782	0.0296	0.960452	2
Tapbpl	7	0.00784	0.0267	0.946592	4
Wdyhv1	5	0.00785	0.0238	0.920624	3
Dnajc7	7	0.00786	0.0267	0.946933	2
Cstb	5	0.00789	0.024	0.920624	3
Serpinb9	5	0.0079	0.024	0.920624	3
Taf6l	6	0.00793	0.0265	0.946592	4
Ccdc157	3	0.00794	0.02	0.902105	2
Nemf	8	0.00795	0.03	0.960452	3
2010111I01Rik	6	0.00795	0.0266	0.946592	1
Endou	7	0.00798	0.0271	0.950211	4
Sema7a	5	0.00801	0.0242	0.920624	2
Palb2	6	0.00801	0.0268	0.947326	2
Deptor	6	0.00806	0.0269	0.947326	4
Wdr20rt	4	0.00807	0.0217	0.902572	1
Nup93	4	0.00813	0.0219	0.902572	3
Ankrd66	7	0.00819	0.0277	0.956914	2
Cnep1r1	4	0.00824	0.0221	0.902858	2
Slc27a5	4	0.00824	0.0221	0.902858	3
Cryl1	6	0.00826	0.0275	0.956914	2
Traf3ip2	4	0.00827	0.0222	0.902858	2
Baiap3	5	0.00832	0.025	0.925752	2
Gm10436	7	0.00838	0.0283	0.956914	1
Oog1	7	0.00838	0.0283	0.956914	2
Peak1	7	0.0084	0.0283	0.956914	2
Stim1	5	0.00843	0.0252	0.929376	3
Slc22a27	6	0.00845	0.0281	0.956914	4
AU022751	4	0.00845	0.0227	0.905274	2
Abca13	5	0.00848	0.0253	0.929917	3
Stard8	3	0.00851	0.021	0.902572	1
Dcstamp	8	0.00858	0.0317	0.960452	4
Glipr1l2	5	0.00859	0.0256	0.934856	2
Mcts1	3	0.00862	0.0212	0.902572	2
Pikfyve	5	0.00864	0.0257	0.934856	2
Gpr56	2	0.00868	0.0165	0.89402	2
Gm428	3	0.00868	0.0213	0.902572	1
Slain2	6	0.00869	0.0288	0.956914	3
Krtap5-4	6	0.00871	0.0289	0.956914	1
Smim5	2	0.00876	0.0166	0.89402	2
Crygd	6	0.00877	0.0291	0.957981	1
Tlr11	5	0.00884	0.0261	0.942088	3
Tmem107	5	0.00885	0.0262	0.942088	3
Kcna3	3	0.00889	0.0216	0.902572	1
Tlr8	7	0.00889	0.0297	0.960452	1
Vcam1	3	0.00891	0.0217	0.902572	2
Armc9	3	0.00895	0.0217	0.902572	2
Coq10a	4	0.00896	0.0239	0.920624	1
Tnks	8	0.00899	0.0328	0.960452	3
Atp11c	4	0.009	0.024	0.920624	1
Krtap7-1	5	0.00901	0.0265	0.946592	1
Bzw2	4	0.00902	0.0241	0.920624	2
Antxr2	4	0.00904	0.0241	0.920624	3
Rwdd2b	6	0.00905	0.0299	0.960452	3
Nup160	8	0.00905	0.033	0.960452	2
1110038F14Rik	5	0.00905	0.0266	0.946592	3
Myl2	7	0.00906	0.0302	0.960452	3
Slc22a12	6	0.00909	0.0301	0.960452	1
41153	4	0.0091	0.0243	0.920624	3
Syk	6	0.00916	0.0302	0.960452	2
Atp5b	4	0.00917	0.0245	0.921306	2
Cacul1	5	0.00917	0.0269	0.947326	2
Mocs3	1	0.00921	0.00915	0.852314	1
Fkbp6	8	0.00923	0.0335	0.960452	3
Zfp444	2	0.00925	0.0175	0.89402	2
Timm10	4	0.00925	0.0247	0.921306	3
Fah	4	0.00926	0.0247	0.921306	2
Klf5	2	0.00928	0.0176	0.89402	1
Mroh2a	4	0.0093	0.0248	0.921306	2
Atpif1	8	0.00931	0.0337	0.960452	1
Asb9	6	0.00933	0.0308	0.960452	4
Idi2	6	0.00935	0.0308	0.960452	2
Zfp612	1	0.00938	0.00931	0.852314	1
Gpr180	6	0.00938	0.0309	0.960452	3
Tnpo1	6	0.00946	0.0311	0.960452	4
Fem1b	5	0.00948	0.0276	0.956914	2
Fam213b	7	0.0095	0.0315	0.960452	4
Ikbip	6	0.00952	0.0313	0.960452	3
Gsta2	8	0.00952	0.0343	0.960452	3
Sox11	3	0.00953	0.0227	0.905493	1
Lpcat2b	6	0.00954	0.0314	0.960452	2
Usp43	9	0.00954	0.0359	0.960452	5
Cox17	5	0.00954	0.0278	0.956914	1
Fyttd1	5	0.00955	0.0278	0.956914	3
Gm2042	8	0.00957	0.0344	0.960452	2
Fbxl16	6	0.00959	0.0315	0.960452	4
Pla2g2d	4	0.00965	0.0257	0.934856	3
Emg1	6	0.00966	0.0318	0.960452	3
Ctdspl2	6	0.00973	0.032	0.960452	2
Tmod2	7	0.00975	0.0322	0.960452	3
Rragd	5	0.00981	0.0284	0.956914	2
Ankib1	5	0.00984	0.0284	0.956914	3
Ptp4a2	5	0.00984	0.0285	0.956914	3
Commd8	7	0.00986	0.0325	0.960452	3
1600014K23Rik	5	0.00986	0.0285	0.956914	2
Nab1	5	0.00991	0.0286	0.956914	2
Nop16	6	0.00992	0.0326	0.960452	2
Irs2	5	0.00996	0.0287	0.956914	3
AI593442	4	0.00997	0.0264	0.946592	2
Zfp781	5	0.00998	0.0288	0.956914	3
Cdc23	6	0.01	0.033	0.960452	1
Clec4b1	6	0.01	0.033	0.960452	3
Git1	7	0.0101	0.0331	0.960452	3
Ccdc60	7	0.0101	0.0332	0.960452	2
Cd69	3	0.0101	0.0237	0.920624	2
Pi4kb	5	0.0101	0.0291	0.957981	2
Dscc1	3	0.0101	0.0238	0.920624	2
Spata4	4	0.0102	0.0269	0.947326	3
Fam89a	5	0.0102	0.0292	0.959325	1
Mmp28	3	0.0103	0.024	0.920624	2
Parvb	7	0.0104	0.034	0.960452	4
Npffr1	3	0.0104	0.0241	0.920624	1
Asb7	5	0.0104	0.0297	0.960452	3
Gm4214	4	0.0104	0.0276	0.956914	2
Gm4175	4	0.0104	0.0276	0.956914	2
H2afj	6	0.0104	0.0341	0.960452	1
Wwtr1	2	0.0104	0.0197	0.896704	2
Luc7l2	6	0.0106	0.0344	0.960452	2
Pex2	4	0.0106	0.028	0.956914	2
Ap3b2	5	0.0106	0.0303	0.960452	3
Gm364	6	0.0106	0.0347	0.960452	2
Ccni	3	0.0106	0.0246	0.921306	1
Rnf103	4	0.0107	0.0282	0.956914	3
Mast4	8	0.0107	0.0373	0.960452	3
Pira6	6	0.0107	0.0348	0.960452	4
Defb5	4	0.0108	0.0285	0.956914	1
Tex24	5	0.0109	0.0308	0.960452	2
Dedd	4	0.0109	0.0286	0.956914	3
Pkmyt1	6	0.0109	0.0354	0.960452	2
Zfp738	3	0.0109	0.0251	0.927103	2
Ralgps2	8	0.0109	0.038	0.960452	4
Lin7c	6	0.0109	0.0355	0.960452	3
Sergef	4	0.0109	0.0288	0.956914	1
Serpina3g	6	0.011	0.0356	0.960452	4
3010026O09Rik	8	0.011	0.0381	0.960452	4
Cdc27	5	0.011	0.0311	0.960452	2
Cep41	4	0.011	0.0289	0.956914	3
4933405L10Rik	6	0.011	0.0357	0.960452	2
Spata33	9	0.011	0.0409	0.960452	2
Tpmt	6	0.0111	0.0359	0.960452	1
Camsap3	4	0.0111	0.0292	0.958208	1
Slc2a8	8	0.0111	0.0385	0.960452	3
Igfbpl1	5	0.0111	0.0314	0.960452	3
Slc25a21	6	0.0111	0.0361	0.960452	4
Bnip3l	6	0.0111	0.0361	0.960452	2
Tfap2a	3	0.0112	0.0255	0.932767	2
Rpn2	6	0.0112	0.0364	0.960452	3
Atf7	7	0.0113	0.0365	0.960452	3
Dnajc22	4	0.0113	0.0297	0.960452	2
C230052I12Rik	5	0.0113	0.0319	0.960452	1
Fndc7	6	0.0114	0.0369	0.960452	1
Gstm2	5	0.0114	0.032	0.960452	2
Hrsp12	4	0.0114	0.0299	0.960452	2
Akt2	6	0.0114	0.0369	0.960452	4
Clec7a	6	0.0114	0.0371	0.960452	4
Dot1l	5	0.0115	0.0323	0.960452	2
Ifna12	9	0.0115	0.0425	0.960452	3
Gsdmc4	5	0.0116	0.0324	0.960452	2
Fam78b	5	0.0116	0.0324	0.960452	3
Fbln5	4	0.0116	0.0304	0.960452	2
Pnpla3	7	0.0116	0.0375	0.960452	2
8030411F24Rik	6	0.0116	0.0376	0.960452	4
Ankrd32	5	0.0117	0.0326	0.960452	2
Nrk	7	0.0117	0.0377	0.960452	3
Zeb2os	4	0.0117	0.0308	0.960452	2
Try4	6	0.0118	0.038	0.960452	2
Ghitm	6	0.0118	0.038	0.960452	4
40422	7	0.0118	0.038	0.960452	1
Micall2	5	0.0118	0.033	0.960452	3
Sec11a	5	0.0118	0.033	0.960452	2
Tas2r115	5	0.0119	0.0331	0.960452	1
Naf1	6	0.0119	0.0384	0.960452	2
Btbd10	4	0.0119	0.0312	0.960452	3
Txn1	5	0.0119	0.0333	0.960452	1
1700022P22Rik	5	0.0119	0.0333	0.960452	3
Senp3	6	0.0119	0.0385	0.960452	1
Mrpl28	8	0.012	0.0408	0.960452	4
Cd209e	5	0.012	0.0334	0.960452	2
Amfr	4	0.012	0.0315	0.960452	3
Opa3	6	0.012	0.0388	0.960452	4
Gm11570	5	0.012	0.0335	0.960452	3
Rtp3	6	0.0121	0.039	0.960452	3
Abca5	5	0.0121	0.0337	0.960452	3
Npas2	5	0.0121	0.0337	0.960452	1
Esp24	7	0.0122	0.0392	0.960452	3
Gpld1	6	0.0122	0.0394	0.960452	2
Eppin	6	0.0123	0.0395	0.960452	1
Ufd1l	6	0.0124	0.0398	0.960452	2
Clic4	7	0.0124	0.0397	0.960452	4
Tssc1	7	0.0124	0.0398	0.960452	3
Ubr4	6	0.0125	0.04	0.960452	2
Rfx4	6	0.0125	0.04	0.960452	2
Lmnb2	2	0.0125	0.0235	0.920624	2
Nrsn2	4	0.0125	0.0325	0.960452	1
Slc9c1	4	0.0125	0.0327	0.960452	3
Gna13	5	0.0126	0.0347	0.960452	2
Sptlc1	7	0.0126	0.0402	0.960452	3
Wdr4	9	0.0126	0.0461	0.960452	2
Cpm	5	0.0126	0.0348	0.960452	3
Rpl26	4	0.0126	0.0328	0.960452	1
Tprkb	6	0.0126	0.0405	0.960452	3
Dsp	8	0.0126	0.0425	0.960452	2
Npm1	8	0.0126	0.0426	0.960452	2
Inpp5b	5	0.0126	0.0349	0.960452	2
Tango2	3	0.0126	0.0279	0.956914	2
Fv1	4	0.0127	0.0331	0.960452	1
Mapk1ip1	4	0.0128	0.0332	0.960452	1
Hdgfrp2	7	0.0128	0.0408	0.960452	3
Maml3	6	0.0128	0.041	0.960452	2
Fbxo45	4	0.0129	0.0334	0.960452	3
1700080E11Rik	7	0.0129	0.041	0.960452	3
Crls1	2	0.0129	0.0243	0.920624	2
Sh3rf1	4	0.0129	0.0336	0.960452	3
Irf5	5	0.0129	0.0355	0.960452	2
Polr2h	4	0.0129	0.0336	0.960452	2
Fto	5	0.0129	0.0356	0.960452	2
Speer4e	6	0.013	0.0415	0.960452	2
Fam71f2	6	0.013	0.0415	0.960452	2
Pgm1	8	0.013	0.0435	0.960452	4
BC049715	5	0.013	0.0357	0.960452	2
Gm6696	5	0.013	0.0357	0.960452	3
Phc2	4	0.013	0.0338	0.960452	2
Txndc9	7	0.013	0.0415	0.960452	4
Setdb1	6	0.013	0.0416	0.960452	3
Nat9	5	0.013	0.0358	0.960452	1
Tfpi2	4	0.013	0.0339	0.960452	3
DXBay18	4	0.0131	0.034	0.960452	1
Gm14685	4	0.0131	0.034	0.960452	1
Ubqln2	5	0.0131	0.0359	0.960452	2
Adipor2	2	0.0131	0.0247	0.921306	2
Efhd1	4	0.0131	0.0341	0.960452	2
Mroh6	4	0.0132	0.0342	0.960452	3
Ormdl3	2	0.0132	0.0248	0.921306	1
Racgap1	8	0.0132	0.0441	0.960452	3
Tomm7	3	0.0132	0.0289	0.956914	2
Cp	4	0.0132	0.0343	0.960452	3
3110082I17Rik	8	0.0132	0.0442	0.960452	3
Stam2	5	0.0134	0.0365	0.960452	1
Dennd4a	7	0.0134	0.0424	0.960452	4
Upp1	5	0.0134	0.0366	0.960452	1
Dcaf10	4	0.0134	0.0348	0.960452	3
Pgap2	5	0.0134	0.0367	0.960452	3
Prrt4	4	0.0134	0.0348	0.960452	2
Tmco1	4	0.0134	0.0348	0.960452	1
Olah	2	0.0135	0.0253	0.929878	2
Trpm5	5	0.0135	0.0368	0.960452	3
Rab40c	6	0.0135	0.0426	0.960452	2
Krt72	6	0.0136	0.0427	0.960452	2
Rbbp9	4	0.0136	0.0353	0.960452	3
Mmp8	7	0.0136	0.0431	0.960452	2
Lman2l	3	0.0137	0.0296	0.960452	1
Ciz1	8	0.0137	0.0454	0.960452	3
Fbxo9	4	0.0137	0.0355	0.960452	1
Hsp90ab1	6	0.0137	0.0431	0.960452	3
Ttc24	5	0.0138	0.0375	0.960452	1
Ampd1	5	0.0138	0.0375	0.960452	2
Xylt2	6	0.0138	0.0432	0.960452	3
Myf6	4	0.0138	0.0357	0.960452	3
Tmtc4	9	0.0138	0.0501	0.962415	3
Fxyd7	8	0.0138	0.0458	0.960452	4
Fam196a	4	0.0138	0.0358	0.960452	2
Cxcl13	5	0.0139	0.0377	0.960452	2
Fam83b	4	0.0139	0.036	0.960452	3
Stil	3	0.0139	0.0301	0.960452	1
Rbm26	6	0.0139	0.0435	0.960452	3
Anapc1	5	0.0139	0.0378	0.960452	2
Nav1	2	0.014	0.0263	0.94606	1
Mcat	4	0.014	0.0363	0.960452	1
Rngtt	6	0.014	0.0437	0.960452	1
Mbip	7	0.014	0.0443	0.960452	4
Tnpo3	6	0.014	0.0437	0.960452	3
2210018M11Rik	4	0.0141	0.0364	0.960452	1
Tnfrsf21	4	0.0142	0.0366	0.960452	3
Zfp605	5	0.0142	0.0384	0.960452	3
Gm9573	5	0.0142	0.0385	0.960452	2
Dip2a	4	0.0142	0.0368	0.960452	2
Hist1h2ac	5	0.0142	0.0385	0.960452	2
Usp38	6	0.0143	0.0441	0.960452	3
Cdh24	7	0.0143	0.0449	0.960452	3
Sfmbt1	6	0.0143	0.0442	0.960452	3
Gm15284	3	0.0143	0.0307	0.960452	1
Gins1	8	0.0143	0.0471	0.960452	2
Aqr	5	0.0143	0.0387	0.960452	1
Hist1h2bf	6	0.0144	0.0445	0.960452	1
LOC101055863	5	0.0144	0.0389	0.960452	1
Gm11237	5	0.0144	0.0389	0.960452	1
Gm11236	5	0.0144	0.0389	0.960452	1
Hist1h2ak	5	0.0144	0.039	0.960452	3
Rtdr1	4	0.0145	0.0374	0.960452	2
Actb	6	0.0145	0.0447	0.960452	2
Birc6	3	0.0146	0.0312	0.960452	1
Mroh9	4	0.0146	0.0377	0.960452	3
Tmem120b	6	0.0146	0.0449	0.960452	3
Cog8	3	0.0146	0.0312	0.960452	1
Chrd	5	0.0146	0.0394	0.960452	2
Slc5a6	6	0.0146	0.0449	0.960452	3
Pld2	7	0.0146	0.0459	0.960452	4
Zmiz2	7	0.0146	0.046	0.960452	4
Lcp2	7	0.0146	0.046	0.960452	3
Atp1b1	6	0.0147	0.045	0.960452	2
Dzip3	4	0.0148	0.0381	0.960452	3
Nenf	6	0.0148	0.0453	0.960452	3
Dph1	6	0.0149	0.0455	0.960452	3
Ppt1	2	0.0149	0.0279	0.956914	2
Fam180a	5	0.0149	0.0401	0.960452	1
Gm12886	4	0.0149	0.0386	0.960452	2
Tcl1b5	7	0.015	0.0469	0.960452	2
Klk1	4	0.015	0.0387	0.960452	2
Fam168a	7	0.015	0.0471	0.960452	2
1700003M02Rik	6	0.0151	0.0459	0.960452	3
Gm4301	3	0.0151	0.032	0.960452	2
Gm4312	3	0.0151	0.032	0.960452	2
Vamp5	4	0.0151	0.039	0.960452	3
B3gat1	5	0.0151	0.0405	0.960452	1
Tnfsf15	2	0.0152	0.0284	0.956914	2
BC003965	5	0.0152	0.0407	0.960452	3
Rab1b	5	0.0152	0.0407	0.960452	2
Aff2	3	0.0152	0.0322	0.960452	2
Zfp213	7	0.0152	0.0476	0.960452	2
Dcaf4	2	0.0152	0.0285	0.956914	2
Hdac11	8	0.0153	0.0497	0.960492	2
Pdk1	6	0.0153	0.0463	0.960452	1
Imp4	7	0.0153	0.048	0.960452	2
Rraga	4	0.0153	0.0396	0.960452	1
Pnkd	5	0.0154	0.041	0.960452	2
Maff	5	0.0154	0.0412	0.960452	3
Itgb2l	8	0.0155	0.0502	0.962415	2
Tjp1	7	0.0155	0.0484	0.960452	3
Pou3f1	4	0.0155	0.04	0.960452	3
Kcnmb2	4	0.0156	0.0401	0.960452	3
Epg5	5	0.0156	0.0416	0.960452	3
Epb4.1l1	7	0.0156	0.0487	0.960452	3
Atxn2l	6	0.0157	0.0471	0.960452	3
Tmem147	6	0.0157	0.0472	0.960452	3
Il17ra	6	0.0157	0.0472	0.960452	2
BC030499	6	0.0158	0.0472	0.960452	3
Utp14a	6	0.0158	0.0473	0.960452	3
Rbl1	4	0.0158	0.0407	0.960452	3
Fxr1	4	0.0158	0.0408	0.960452	3
Mroh5	6	0.0159	0.0474	0.960452	3
A630095N17Rik	4	0.0159	0.0409	0.960452	1
Pex6	7	0.0159	0.0495	0.960452	2
Cd300c	6	0.0159	0.0476	0.960452	2
Tril	5	0.0159	0.0424	0.960452	2
Tuba8	5	0.0159	0.0424	0.960452	3
Gm9994	3	0.016	0.0335	0.960452	2
Kcnc1	5	0.016	0.0425	0.960452	1
Pla2g3	4	0.016	0.0412	0.960452	2
Usp19	4	0.0161	0.0413	0.960452	2
Ifltd1	4	0.0161	0.0413	0.960452	3
Ssxb8	5	0.0161	0.0427	0.960452	3
Usp26	6	0.0161	0.0479	0.960452	3
Eif2s2	5	0.0161	0.0427	0.960452	1
Gnl1	4	0.0161	0.0414	0.960452	1
Rasd1	6	0.0162	0.0481	0.960452	3
Frmd4a	4	0.0162	0.0416	0.960452	2
Gm9047	5	0.0162	0.043	0.960452	3
Casp3	6	0.0163	0.0483	0.960452	2
Gadd45g	8	0.0163	0.0523	0.962415	4
Rnf181	6	0.0163	0.0483	0.960452	2
G3bp2	5	0.0163	0.0431	0.960452	3
Socs7	6	0.0163	0.0483	0.960452	3
Oplah	4	0.0163	0.0419	0.960452	1
Exoc5	7	0.0163	0.0505	0.962415	1
Fthl17	5	0.0163	0.0432	0.960452	3
Gm14458	5	0.0163	0.0432	0.960452	3
Sar1a	1	0.0163	0.0162	0.89402	1
Rbm10	4	0.0163	0.042	0.960452	2
Rps27rt	2	0.0163	0.0304	0.960452	1
Rps27	2	0.0163	0.0304	0.960452	1
Tle2	6	0.0164	0.0487	0.960452	1
Cml5	4	0.0164	0.0422	0.960452	2
Prrx1	4	0.0165	0.0423	0.960452	2
Dbf4	9	0.0165	0.057	0.967811	2
Sema3d	6	0.0165	0.0488	0.960452	3
Zfp108	4	0.0167	0.0427	0.960452	1
Gfer	4	0.0167	0.0428	0.960452	3
Cyp2d40	7	0.0167	0.0516	0.962415	3
Zbtb4	3	0.0167	0.0348	0.960452	1
Tmod4	4	0.0167	0.0429	0.960452	1
Diexf	8	0.0167	0.0535	0.962415	3
Snx13	7	0.0168	0.0519	0.962415	3
Rcan3	8	0.0168	0.0536	0.962415	3
Slc25a25	4	0.0168	0.043	0.960452	2
Foxp4	6	0.0168	0.0494	0.960452	3
Cyp4a12a	6	0.0168	0.0494	0.960452	2
Srrm1	5	0.0168	0.0444	0.960452	2
Coa6	6	0.0168	0.0495	0.960452	2
Efcab12	5	0.0169	0.0445	0.960452	2
Hspa1a	8	0.0169	0.0539	0.962415	3
Oard1	5	0.0169	0.0446	0.960452	2
Znrf1	6	0.0169	0.0497	0.960492	3
Polr2g	5	0.017	0.0448	0.960452	1
Mgat3	5	0.017	0.0448	0.960452	3
Gabbr2	3	0.017	0.0353	0.960452	2
Hnrnph2	4	0.0171	0.0438	0.960452	3
Car12	3	0.0171	0.0354	0.960452	2
Saal1	8	0.0172	0.0546	0.962415	2
Rbm4	4	0.0172	0.0441	0.960452	3
Srebf1	7	0.0172	0.0531	0.962415	4
Rabl6	5	0.0172	0.0453	0.960452	2
Maml2	7	0.0172	0.0532	0.962415	1
Ifi35	5	0.0173	0.0454	0.960452	1
Gm5886	4	0.0173	0.0443	0.960452	2
Slc7a6	5	0.0173	0.0455	0.960452	2
Htr1a	4	0.0173	0.0444	0.960452	1
Mat2a	3	0.0174	0.0358	0.960452	1
Hydin	5	0.0174	0.0456	0.960452	2
Gata6	4	0.0174	0.0445	0.960452	2
Pard6a	6	0.0174	0.0507	0.962415	2
Smn1	5	0.0174	0.0457	0.960452	1
Tmbim4	8	0.0174	0.0553	0.962415	3
Lyz1	7	0.0174	0.0536	0.962415	3
Cd68	2	0.0174	0.0324	0.960452	2
Il27	6	0.0174	0.0508	0.962415	3
Gbp4	4	0.0174	0.0446	0.960452	2
Calcoco2	6	0.0175	0.0508	0.962415	2
Olig2	7	0.0175	0.0538	0.962415	1
Scgb2b3	7	0.0175	0.0538	0.962415	4
Uty	7	0.0175	0.0538	0.962415	3
Prss21	7	0.0175	0.0538	0.962415	3
Abca12	3	0.0175	0.0361	0.960452	1
Adam11	4	0.0175	0.0449	0.960452	2
Dnajc10	2	0.0175	0.0326	0.960452	2
Hoxb3	7	0.0176	0.054	0.962415	4
Safb	4	0.0176	0.045	0.960452	3
Kcnc2	4	0.0176	0.045	0.960452	2
Ust	8	0.0176	0.0559	0.964508	3
Ilf3	4	0.0177	0.0451	0.960452	1
Qrfp	7	0.0177	0.0544	0.962415	1
1700092M07Rik	5	0.0177	0.0464	0.960452	3
Izumo1	7	0.0177	0.0544	0.962415	4
Golga7	4	0.0177	0.0453	0.960452	2
Mip	2	0.0178	0.033	0.960452	2
Ddx19a	5	0.0178	0.0466	0.960452	1
Trhde	5	0.0178	0.0466	0.960452	2
Tcte2	5	0.0178	0.0466	0.960452	3
Itgb5	6	0.0179	0.0516	0.962415	2
Tmem100	7	0.0179	0.0549	0.962415	4
Zc3h6	4	0.0179	0.0457	0.960452	2
Opn1mw	6	0.0179	0.0517	0.962415	3
Rab34	5	0.0179	0.0469	0.960452	3
Ugt3a2	6	0.0179	0.0518	0.962415	3
Zadh2	4	0.018	0.0459	0.960452	3
Eif1a	4	0.018	0.0459	0.960452	1
Tfr2	6	0.018	0.052	0.962415	1
Kcnh4	6	0.018	0.052	0.962415	3
Ttyh3	7	0.0181	0.0553	0.962415	3
Adh7	4	0.0181	0.046	0.960452	3
Apoe	3	0.0181	0.037	0.960452	2
Psg25	6	0.0181	0.0521	0.962415	2
Hoxb5	4	0.0181	0.0461	0.960452	3
1190005I06Rik	6	0.0181	0.0522	0.962415	2
Pgbd5	4	0.0181	0.0462	0.960452	2
Col17a1	4	0.0181	0.0462	0.960452	3
Pttg1ip	8	0.0182	0.0574	0.969843	4
Heatr2	4	0.0183	0.0465	0.960452	2
Shisa4	6	0.0183	0.0526	0.962415	3
Arhgef16	6	0.0183	0.0526	0.962415	3
Dpp3	6	0.0183	0.0526	0.962415	1
Vat1l	4	0.0183	0.0467	0.960452	1
Dusp8	6	0.0184	0.0527	0.962415	2
Clvs2	4	0.0184	0.0468	0.960452	1
Anxa10	3	0.0184	0.0376	0.960452	2
Ssrp1	9	0.0185	0.0618	0.974775	3
Nploc4	5	0.0185	0.0482	0.960452	3
Uts2	6	0.0185	0.053	0.962415	1
Abcg2	3	0.0186	0.0378	0.960452	1
Kcnj8	4	0.0186	0.0473	0.960452	2
St6gal2	6	0.0186	0.0532	0.962415	1
Gm13306	3	0.0186	0.0379	0.960452	2
Ccl27b	3	0.0186	0.0379	0.960452	2
LOC100861978	3	0.0186	0.0379	0.960452	2
Nkx2-9	4	0.0186	0.0474	0.960452	2
Pla2g16	4	0.0187	0.0475	0.960452	3
Anks1b	4	0.0188	0.0477	0.960452	3
Ggt1	6	0.0188	0.0536	0.962415	3
Fshr	5	0.0188	0.0488	0.960452	2
Ldlrad1	7	0.0188	0.0574	0.969843	4
Tnfrsf22	5	0.0188	0.0489	0.960452	3
Dnmt3a	8	0.0188	0.0589	0.974775	3
Ap5b1	6	0.0188	0.0536	0.962415	3
Thoc6	5	0.0189	0.049	0.960452	3
Tmem204	5	0.0189	0.049	0.960452	2
4933427D14Rik	3	0.0189	0.0384	0.960452	1
Unc5d	2	0.0189	0.035	0.960452	2
Tm2d2	7	0.0189	0.0577	0.974362	2
Plekhf1	4	0.0189	0.0481	0.960452	1
9230110C19Rik	4	0.0189	0.0481	0.960452	3
Magea6	5	0.019	0.0493	0.960452	2
Itga8	4	0.019	0.0482	0.960452	2
Cast	5	0.019	0.0493	0.960452	3
Foxj2	5	0.019	0.0493	0.960452	3
Golph3l	5	0.019	0.0493	0.960452	2
Adam6a	7	0.019	0.058	0.974775	2
Sfrp5	5	0.019	0.0494	0.960452	3
Ppap2c	5	0.0191	0.0495	0.960452	2
Cdc123	4	0.0191	0.0485	0.960452	2
Il1f8	4	0.0191	0.0486	0.960452	2
C6	7	0.0192	0.0584	0.974775	3
Hist1h2bg	8	0.0192	0.0598	0.974775	1
Pemt	3	0.0192	0.0389	0.960452	2
Tnfrsf13c	5	0.0192	0.0497	0.960492	2
Brca2	4	0.0192	0.0487	0.960452	3
Acox3	4	0.0192	0.0487	0.960452	2
Tph2	6	0.0192	0.0544	0.962415	2
Sebox	6	0.0192	0.0545	0.962415	2
Cyp2c68	6	0.0193	0.0546	0.962415	2
Elmsan1	4	0.0193	0.049	0.960452	3
Zfp930	4	0.0194	0.0491	0.960452	3
Adam1a	3	0.0194	0.0392	0.960452	2
Nrip1	7	0.0194	0.059	0.974775	3
L1td1	6	0.0194	0.0548	0.962415	3
Tcp10b	3	0.0194	0.0392	0.960452	1
Hist1h1t	5	0.0194	0.0502	0.962415	1
Ncoa7	4	0.0195	0.0494	0.960452	3
Defb22	6	0.0195	0.055	0.962415	3
Fam189a2	5	0.0195	0.0503	0.962415	3
Mtg2	6	0.0195	0.055	0.962415	2
Osbpl10	4	0.0195	0.0494	0.960452	1
Osr1	4	0.0195	0.0494	0.960452	2
Tdrp	7	0.0195	0.0593	0.974775	3
Gatc	3	0.0195	0.0394	0.960452	2
Dlg5	4	0.0196	0.0496	0.960492	1
Ankrd10	5	0.0196	0.0506	0.962415	2
Ccdc106	5	0.0196	0.0507	0.962415	2
Slit2	5	0.0197	0.0509	0.962415	1
Zfp39	6	0.0197	0.0555	0.962672	2
Dapk1	9	0.0198	0.065	0.974775	1
Gm11568	3	0.0198	0.0398	0.960452	1
Gm6772	6	0.0198	0.0556	0.963111	3
Sntn	6	0.0198	0.0557	0.963111	3
Commd6	5	0.0198	0.0511	0.962415	3
Akr1b10	6	0.0198	0.0558	0.964263	1
C4a	4	0.0199	0.0503	0.962415	3
Lingo4	4	0.0199	0.0503	0.962415	1
Gart	3	0.0199	0.04	0.960452	1
Arhgdig	7	0.02	0.0606	0.974775	3
Pgpep1	3	0.02	0.0402	0.960452	2
Zfp873	4	0.02	0.0508	0.962415	3
Tnfrsf9	6	0.0201	0.0564	0.964806	2
Plxna3	5	0.0201	0.0518	0.962415	1
Slc22a22	6	0.0202	0.0565	0.965966	2
Urgcp	7	0.0202	0.0612	0.974775	4
Rnf115	8	0.0203	0.0626	0.974775	4
Mrpl48	5	0.0203	0.0521	0.962415	3
Mpp6	4	0.0203	0.0513	0.962415	2
Nppc	2	0.0203	0.0375	0.960452	2
Mrps25	5	0.0203	0.0522	0.962415	3
Rab3gap2	7	0.0203	0.0615	0.974775	2
Rnf133	5	0.0204	0.0524	0.962415	1
Slfn3	5	0.0204	0.0525	0.962415	2
Ddx20	2	0.0204	0.0378	0.960452	1
Ms4a10	2	0.0205	0.0379	0.960452	2
Cpsf6	4	0.0205	0.0518	0.962415	1
Arhgap12	7	0.0205	0.0621	0.974775	3
Samd4b	7	0.0206	0.0621	0.974775	1
Gorab	5	0.0206	0.0528	0.962415	3
Lamtor3	4	0.0206	0.0521	0.962415	3
Mterfd1	5	0.0206	0.0529	0.962415	2
Nap1l1	4	0.0206	0.0521	0.962415	2
Irgm1	7	0.0207	0.0625	0.974775	1
Rnf113a2	4	0.0207	0.0523	0.962415	2
Fam81a	4	0.0207	0.0523	0.962415	2
Pdpk1	7	0.0208	0.0627	0.974775	3
Mfsd8	7	0.0208	0.0627	0.974775	4
Cebpa	4	0.0208	0.0526	0.962415	2
Mlxipl	5	0.0208	0.0534	0.962415	2
Lmod3	4	0.021	0.0529	0.962415	3
Ffar4	7	0.021	0.0632	0.974775	4
Abracl	5	0.021	0.0537	0.962415	3
Rgmb	3	0.021	0.042	0.960452	2
Tm4sf1	4	0.0211	0.0531	0.962415	2
Mgrn1	5	0.0211	0.0539	0.962415	1
Lcorl	5	0.0211	0.0539	0.962415	3
Ap3m2	2	0.0211	0.0391	0.960452	2
Hsd17b12	6	0.0211	0.0584	0.974775	2
Ly6f	5	0.0212	0.0541	0.962415	3
Eml3	6	0.0212	0.0586	0.974775	3
Eif4enif1	6	0.0212	0.0586	0.974775	2
Casp4	7	0.0213	0.0642	0.974775	3
Ddx43	5	0.0214	0.0546	0.962415	2
Ctbs	5	0.0214	0.0546	0.962415	2
Igsf5	4	0.0214	0.0539	0.962415	2
Mycs	4	0.0215	0.0541	0.962415	3
Psmb1	6	0.0215	0.0591	0.974775	1
C1ql3	7	0.0215	0.0647	0.974775	2
Ctse	5	0.0215	0.0548	0.962415	1
Ska3	7	0.0215	0.0647	0.974775	4
Tdrd3	5	0.0216	0.055	0.962415	1
Cst12	5	0.0216	0.055	0.962415	3
Fbxo43	3	0.0216	0.043	0.960452	2
Pvrl4	5	0.0216	0.0551	0.962415	2
Gm14743	4	0.0216	0.0544	0.962415	2
H2afz	3	0.0216	0.043	0.960452	1
Ppp3ca	4	0.0217	0.0546	0.962415	2
Hyal5	5	0.0217	0.0552	0.962415	2
Gpr179	8	0.0217	0.0664	0.974775	2
Lin52	5	0.0217	0.0553	0.962415	2
Cst9	6	0.0217	0.0597	0.974775	2
Hba-a2	5	0.0217	0.0554	0.962415	2
Hba-a1	5	0.0217	0.0554	0.962415	2
Taar8c	4	0.0218	0.0548	0.962415	3
Mmp15	4	0.0218	0.0548	0.962415	2
Nov	5	0.0218	0.0555	0.962672	2
Tgfa	6	0.0218	0.0598	0.974775	3
Dld	5	0.0218	0.0555	0.962672	3
Icmt	2	0.0219	0.0405	0.960452	2
Tfap4	6	0.022	0.0601	0.974775	3
Ankrd11	7	0.022	0.0659	0.974775	3
Hist1h2af	2	0.022	0.0406	0.960452	1
Rrh	6	0.022	0.0603	0.974775	3
Fdps	3	0.0221	0.0437	0.960452	2
Rtp4	5	0.0221	0.0561	0.964508	2
Sos1	6	0.0221	0.0605	0.974775	3
Samt2	5	0.0222	0.0563	0.964806	3
4930427A07Rik	6	0.0222	0.0607	0.974775	2
Nme2	6	0.0223	0.0608	0.974775	2
Spaca7	5	0.0223	0.0566	0.966487	3
Hoxb7	6	0.0224	0.061	0.974775	3
Ywhah	5	0.0225	0.0569	0.967811	2
Klhl9	4	0.0225	0.056	0.964508	2
D15Ertd621e	5	0.0225	0.057	0.967811	2
Tmem14c	7	0.0225	0.0675	0.974775	3
Pgk1	4	0.0226	0.0561	0.964508	2
Golt1b	2	0.0226	0.0418	0.960452	2
Ngly1	3	0.0226	0.0446	0.960452	2
AW551984	6	0.0226	0.0615	0.974775	3
Mrpl16	4	0.0227	0.0563	0.964806	2
Zfp709	3	0.0227	0.0448	0.960452	1
St3gal1	4	0.0228	0.0564	0.964806	2
Taar8b	7	0.0228	0.0681	0.974775	4
Csta	6	0.0228	0.0619	0.974775	1
Nrp2	7	0.0228	0.0682	0.974775	3
Atp13a2	5	0.0228	0.0577	0.974362	3
Nms	2	0.0228	0.0422	0.960452	2
Gbp2b	2	0.0228	0.0422	0.960452	1
Ncs1	4	0.0229	0.0565	0.965966	1
Tmem186	7	0.0229	0.0684	0.974775	2
Rad21	5	0.0229	0.0579	0.974775	2
Popdc3	6	0.0229	0.0621	0.974775	3
Smim7	7	0.0229	0.0685	0.974775	4
Gm3285	7	0.023	0.0688	0.974775	3
Patz1	4	0.023	0.0568	0.967811	1
Ago3	7	0.0231	0.0689	0.974775	2
Ccdc103	6	0.0231	0.0625	0.974775	2
Tax1bp3	5	0.0231	0.0584	0.974775	3
Csrp2	2	0.0231	0.0427	0.960452	2
Kcne1	5	0.0232	0.0585	0.974775	3
Krt26	4	0.0232	0.057	0.967811	2
Grik4	6	0.0232	0.0626	0.974775	2
Ttc27	5	0.0232	0.0585	0.974775	1
Lmtk2	3	0.0232	0.0456	0.960452	1
A430105I19Rik	4	0.0232	0.0571	0.967939	2
Pcdhb22	4	0.0233	0.0571	0.967939	1
Ctla2a	8	0.0233	0.0704	0.974775	2
Six4	6	0.0233	0.063	0.974775	2
Sipa1	8	0.0234	0.0707	0.974775	3
Mtmr4	6	0.0234	0.0632	0.974775	2
Tspan6	2	0.0235	0.0433	0.960452	1
Fbxo7	5	0.0235	0.0593	0.974775	2
Lipo1	5	0.0236	0.0593	0.974775	2
Sult1e1	6	0.0236	0.0634	0.974775	1
Ndel1	2	0.0236	0.0435	0.960452	1
S1pr1	7	0.0236	0.0704	0.974775	2
Med7	5	0.0236	0.0595	0.974775	2
Amer2	6	0.0237	0.0636	0.974775	3
Ran	6	0.0237	0.0637	0.974775	1
Vegfc	7	0.0237	0.0707	0.974775	2
Defa25	6	0.0237	0.0638	0.974775	3
Kitl	6	0.0238	0.0639	0.974775	3
Dph3	3	0.0238	0.0466	0.960452	1
Stmn2	5	0.0239	0.06	0.974775	3
Pdcl3	6	0.0239	0.064	0.974775	1
2610034B18Rik	3	0.0239	0.0467	0.960452	2
Mrgprb2	3	0.0239	0.0468	0.960452	2
Tmtc3	4	0.0239	0.0581	0.974775	2
Npc2	2	0.024	0.0443	0.960452	1
Lancl1	7	0.024	0.0714	0.974775	4
Chid1	5	0.0241	0.0605	0.974775	1
Stxbp6	7	0.0241	0.0716	0.974775	3
Clec2d	6	0.0241	0.0645	0.974775	2
Spink13	5	0.0241	0.0605	0.974775	3
Zdhhc12	2	0.0241	0.0445	0.960452	2
Serpinb3d	5	0.0241	0.0606	0.974775	2
Cox6b1	4	0.0241	0.0584	0.974775	1
Xpo6	5	0.0242	0.0607	0.974775	2
Plet1	7	0.0242	0.0719	0.974775	3
Emc2	3	0.0242	0.0473	0.960452	2
Srgap1	6	0.0242	0.0648	0.974775	1
Cdc14a	2	0.0243	0.0447	0.960452	2
Dpysl4	3	0.0243	0.0474	0.960452	2
Fgd1	3	0.0243	0.0474	0.960452	2
Apol11a	5	0.0244	0.0611	0.974775	2
Smco2	7	0.0244	0.0723	0.974775	4
Eif1	6	0.0244	0.0651	0.974775	3
Nkx2-2	5	0.0245	0.0613	0.974775	2
Zscan5b	5	0.0245	0.0614	0.974775	3
Tsn	4	0.0246	0.0592	0.974775	1
Abcd4	5	0.0246	0.0617	0.974775	2
Stox1	4	0.0247	0.0592	0.974775	2
Evx2	6	0.0247	0.0658	0.974775	1
Cenpv	4	0.0247	0.0593	0.974775	1
Dcun1d4	7	0.0247	0.0733	0.974775	4
Pkig	6	0.0247	0.0659	0.974775	3
Vamp1	2	0.0248	0.0456	0.960452	2
Lmcd1	3	0.0248	0.0483	0.960452	2
Slc25a46	3	0.0248	0.0483	0.960452	1
Ptpn2	6	0.0249	0.0662	0.974775	2
Krtap9-3	5	0.0249	0.0623	0.974775	3
1700029J07Rik	7	0.0249	0.0738	0.974775	4
Actn3	3	0.0249	0.0485	0.960452	1
Hnrnpa2b1	7	0.0249	0.0739	0.974775	2
0610009B22Rik	4	0.025	0.0597	0.974775	1
Vash2	5	0.025	0.0625	0.974775	2
Defa6	3	0.0251	0.0488	0.960452	1
Defa24	3	0.0251	0.0488	0.960452	1
Cxcr4	5	0.0251	0.0628	0.974775	2
Barhl1	4	0.0251	0.0599	0.974775	1
Syngap1	5	0.0252	0.0629	0.974775	2
Dpysl5	5	0.0252	0.063	0.974775	1
Sval1	2	0.0253	0.0466	0.960452	2
Igbp1b	6	0.0253	0.067	0.974775	3
Nova1	6	0.0253	0.067	0.974775	3
Fam96a	6	0.0254	0.0672	0.974775	3
Polr1b	5	0.0254	0.0634	0.974775	1
Crocc	7	0.0255	0.0753	0.974775	2
Gm12789	5	0.0255	0.0636	0.974775	1
Ipmk	7	0.0255	0.0755	0.974775	3
Lrrc8d	7	0.0255	0.0755	0.974775	3
Gm4975	3	0.0255	0.0495	0.960452	2
Adam3	7	0.0256	0.0755	0.974775	2
Psip1	3	0.0256	0.0495	0.960452	2
2010107G12Rik	7	0.0256	0.0757	0.974775	1
Rbpms2	5	0.0256	0.0639	0.974775	1
Gm5941	5	0.0257	0.064	0.974775	3
Ccnb2	5	0.0257	0.0641	0.974775	3
Epsti1	9	0.0257	0.0793	0.974775	3
Rwdd1	7	0.0258	0.076	0.974775	3
Cd82	4	0.0259	0.061	0.974775	1
Blvrb	5	0.0259	0.0644	0.974775	3
Ier2	6	0.0259	0.0683	0.974775	1
Ncoa2	6	0.026	0.0684	0.974775	3
Gm129	7	0.026	0.0765	0.974775	3
Aifm1	3	0.026	0.0503	0.962415	2
Slc39a13	9	0.0261	0.0802	0.974775	4
Gm14496	9	0.0261	0.0802	0.974775	3
Slc1a6	7	0.0261	0.0766	0.974775	3
Usp24	6	0.0261	0.0686	0.974775	3
Naa10	9	0.0261	0.0803	0.974775	3
Casp6	7	0.0262	0.0767	0.974775	2
Srpk1	5	0.0262	0.065	0.974775	2
Glul	7	0.0262	0.0768	0.974775	1
Btnl10	5	0.0262	0.0652	0.974775	2
Prl8a2	6	0.0263	0.069	0.974775	3
Tgtp1	5	0.0263	0.0654	0.974775	2
Mier1	3	0.0263	0.0507	0.962415	2
Slc10a2	8	0.0263	0.0781	0.974775	3
Corin	4	0.0264	0.0617	0.974775	1
Eif3j2	3	0.0264	0.0509	0.962415	1
Eif3j1	3	0.0264	0.0509	0.962415	1
Sspo	7	0.0264	0.0773	0.974775	2
Lrrc56	6	0.0265	0.0695	0.974775	1
Amelx	4	0.0265	0.0619	0.974775	1
Slc46a1	5	0.0265	0.0659	0.974775	1
Samd7	8	0.0265	0.0786	0.974775	4
Ces2c	7	0.0265	0.0775	0.974775	2
Trim42	5	0.0266	0.066	0.974775	1
Abcg4	4	0.0266	0.0621	0.974775	2
Trim47	8	0.0266	0.0788	0.974775	1
Adora2b	5	0.0267	0.0662	0.974775	3
B9d2	5	0.0267	0.0662	0.974775	3
Omt2b	5	0.0267	0.0662	0.974775	2
Rmi2	6	0.0267	0.0699	0.974775	3
Cdc42se2	6	0.0268	0.07	0.974775	1
Fam171a1	7	0.0268	0.078	0.974775	2
Pbld1	8	0.0268	0.0793	0.974775	3
Prtg	5	0.0268	0.0665	0.974775	2
Gap43	5	0.0268	0.0666	0.974775	3
Gm9112	3	0.0268	0.0516	0.962415	2
Cyb5b	5	0.0269	0.0666	0.974775	3
Smoc1	7	0.0269	0.0781	0.974775	3
Itgb1bp2	4	0.0269	0.0626	0.974775	1
4930432M17Rik	5	0.027	0.0669	0.974775	2
Mamld1	6	0.027	0.0705	0.974775	1
Ankrd54	5	0.0271	0.0671	0.974775	2
Ccnyl1	4	0.0271	0.0628	0.974775	2
Crh	7	0.0271	0.0786	0.974775	2
Fzd3	5	0.0273	0.0676	0.974775	3
Fbxw21	5	0.0273	0.0676	0.974775	3
Cdv3	6	0.0273	0.0711	0.974775	2
Ssbp1	7	0.0274	0.079	0.974775	1
Klk1b8	5	0.0274	0.0677	0.974775	1
Pfpl	5	0.0274	0.0678	0.974775	2
Mphosph6	6	0.0274	0.0714	0.974775	3
Zfp786	4	0.0274	0.0633	0.974775	2
Lck	6	0.0274	0.0714	0.974775	2
Zfp426	4	0.0275	0.0634	0.974775	2
Hhat	2	0.0275	0.0505	0.962415	2
Pias4	4	0.0275	0.0634	0.974775	2
Rps29	5	0.0277	0.0684	0.974775	1
Mapkapk3	6	0.0277	0.0719	0.974775	3
Gstt1	6	0.0277	0.0719	0.974775	2
Bcl11a	4	0.0277	0.0637	0.974775	2
Ptprq	5	0.0277	0.0685	0.974775	3
Il15ra	6	0.0278	0.0721	0.974775	3
Lypla1	4	0.0278	0.0638	0.974775	2
Lpgat1	7	0.0278	0.0798	0.974775	2
Foxk1	4	0.0278	0.0638	0.974775	1
St6galnac3	8	0.0278	0.0817	0.974775	1
2410012M07Rik	7	0.0278	0.0799	0.974775	2
Kcnk9	5	0.0279	0.0688	0.974775	2
Dnase1l2	5	0.0279	0.0688	0.974775	2
Gm20939	5	0.0279	0.069	0.974775	1
Ppm1d	7	0.0279	0.0801	0.974775	2
Gm4297	3	0.028	0.0535	0.962415	2
Khdrbs1	8	0.028	0.0823	0.974775	2
Prss33	7	0.0281	0.0803	0.974775	2
Serpina5	7	0.0281	0.0804	0.974775	3
Dppa5a	4	0.0281	0.0642	0.974775	2
Zfp58	5	0.0281	0.0694	0.974775	3
Upb1	6	0.0281	0.0728	0.974775	1
Mobp	7	0.0282	0.0805	0.974775	1
Pvrl2	4	0.0282	0.0644	0.974775	1
Akr1a1	8	0.0283	0.0829	0.974775	4
Zfp352	3	0.0283	0.0539	0.962415	2
Acan	5	0.0283	0.0697	0.974775	3
Fnta	8	0.0283	0.083	0.974775	2
Ppfibp2	5	0.0283	0.0697	0.974775	2
Gm15107	2	0.0283	0.0519	0.962415	2
Celsr1	4	0.0283	0.0646	0.974775	1
Cenpu	3	0.0283	0.054	0.962415	1
Ciao1	8	0.0284	0.0832	0.974775	1
Cxcl15	4	0.0284	0.0647	0.974775	2
Mettl23	5	0.0284	0.07	0.974775	2
Mt4	7	0.0284	0.081	0.974775	2
Nlk	4	0.0284	0.0648	0.974775	2
Cpa6	5	0.0285	0.0701	0.974775	2
Ethe1	3	0.0285	0.0542	0.962415	2
Ckap2	3	0.0285	0.0544	0.962415	2
Tmem87a	5	0.0286	0.0703	0.974775	1
Fcer1g	5	0.0286	0.0703	0.974775	3
Pgf	5	0.0286	0.0704	0.974775	2
Flrt1	2	0.0287	0.0526	0.962415	1
Pla2g15	8	0.0288	0.0842	0.974775	3
Adprm	7	0.0289	0.0819	0.974775	3
Herc4	7	0.0289	0.0819	0.974775	2
Adam10	8	0.0289	0.0845	0.974775	4
Glt8d2	5	0.0289	0.0711	0.974775	2
Arel1	4	0.029	0.0656	0.974775	2
Fgf22	4	0.029	0.0656	0.974775	2
Il24	6	0.0291	0.0748	0.974775	3
Gpn3	4	0.0291	0.0657	0.974775	1
Etv5	2	0.0291	0.0533	0.962415	2
Rrm2b	5	0.0291	0.0714	0.974775	3
Snap23	4	0.0291	0.0658	0.974775	1
Ctnnb1	4	0.0292	0.0658	0.974775	2
Tmprss5	8	0.0292	0.0852	0.974775	4
Ncapd2	4	0.0292	0.0659	0.974775	1
Galns	5	0.0292	0.0718	0.974775	1
Atp1a4	6	0.0293	0.0751	0.974775	1
Abcd3	7	0.0293	0.0826	0.974775	3
Atp5j2	6	0.0293	0.0752	0.974775	2
Npm3	6	0.0294	0.0753	0.974775	2
Decr2	5	0.0294	0.072	0.974775	2
Xcr1	4	0.0294	0.0661	0.974775	1
Spag16	5	0.0294	0.072	0.974775	3
4930412D23Rik	7	0.0294	0.0829	0.974775	3
Arf4	5	0.0295	0.0722	0.974775	1
Ms4a6c	8	0.0295	0.0859	0.974775	3
Aim1	4	0.0295	0.0664	0.974775	2
Zfp418	5	0.0296	0.0724	0.974775	1
Kmt2e	3	0.0296	0.056	0.964508	2
Prss57	6	0.0296	0.0758	0.974775	1
Robo2	6	0.0296	0.0758	0.974775	3
Slc30a10	5	0.0296	0.0725	0.974775	1
Ap1s1	4	0.0297	0.0666	0.974775	2
Cpb2	6	0.0297	0.076	0.974775	1
Retsat	4	0.0297	0.0666	0.974775	1
Lrtm2	6	0.0297	0.076	0.974775	2
2810417H13Rik	6	0.0297	0.0761	0.974775	2
Pdlim3	7	0.0298	0.0835	0.974775	3
Morc1	5	0.0298	0.0729	0.974775	3
Tm7sf2	7	0.0298	0.0836	0.974775	3
Gimap4	4	0.0298	0.0669	0.974775	2
Gdpd3	6	0.0298	0.0763	0.974775	3
Rsrc2	7	0.0299	0.0838	0.974775	2
Kcnj1	4	0.0299	0.067	0.974775	2
Fam43a	8	0.03	0.0871	0.974775	1
Aven	4	0.03	0.0671	0.974775	2
Mfsd11	2	0.03	0.0549	0.962415	1
Rnf6	6	0.0301	0.0768	0.974775	1
Nrg1	5	0.0301	0.0736	0.974775	3
Tspan8	6	0.0301	0.0769	0.974775	2
1700029F12Rik	5	0.0302	0.0738	0.974775	3
Ldlr	5	0.0302	0.0738	0.974775	3
Astn1	7	0.0302	0.0843	0.974775	3
Carf	5	0.0303	0.074	0.974775	1
Lhx3	3	0.0304	0.0573	0.969843	1
Tap1	6	0.0304	0.0774	0.974775	1
Mrps6	5	0.0304	0.0742	0.974775	2
Lin28b	6	0.0304	0.0775	0.974775	2
Pigb	5	0.0304	0.0743	0.974775	2
Mavs	4	0.0304	0.0678	0.974775	2
Rtp2	7	0.0305	0.0848	0.974775	3
Bcl9	5	0.0305	0.0744	0.974775	1
Stk30	9	0.0305	0.0906	0.974775	2
Src	5	0.0305	0.0745	0.974775	3
Jade3	4	0.0305	0.0679	0.974775	2
4930447C04Rik	4	0.0306	0.0679	0.974775	2
Wtap	4	0.0306	0.0679	0.974775	2
C5ar1	6	0.0306	0.0778	0.974775	3
Nlrc3	5	0.0306	0.0747	0.974775	3
Lzts1	4	0.0306	0.068	0.974775	2
Hadhb	4	0.0306	0.0681	0.974775	2
Cd36	2	0.0307	0.056	0.964508	1
Lphn1	5	0.0307	0.0749	0.974775	3
Nedd4	5	0.0308	0.0751	0.974775	2
Pus7l	5	0.0308	0.0751	0.974775	3
Smpd1	6	0.0308	0.0783	0.974775	2
Cyth3	5	0.0309	0.0753	0.974775	3
Slc46a2	6	0.0309	0.0784	0.974775	2
Ttc30b	5	0.0309	0.0753	0.974775	3
Fer1l4	3	0.0309	0.0582	0.974775	1
Snx15	3	0.0309	0.0582	0.974775	2
Cyp7b1	7	0.0309	0.0857	0.974775	2
Hspb2	5	0.031	0.0754	0.974775	3
Ldb3	4	0.031	0.0686	0.974775	1
Cltc	6	0.0311	0.0788	0.974775	2
Pon1	3	0.0311	0.0584	0.974775	2
Cd209c	7	0.0311	0.086	0.974775	1
Gdf15	4	0.0311	0.0687	0.974775	2
Fabp3	6	0.0311	0.0788	0.974775	3
Vwc2l	3	0.0311	0.0585	0.974775	2
Odc1	4	0.0311	0.0688	0.974775	2
Ptprk	4	0.0312	0.0688	0.974775	1
Kcnmb4	3	0.0312	0.0586	0.974775	1
Prrxl1	6	0.0312	0.079	0.974775	2
Fas	5	0.0312	0.076	0.974775	3
Gm7609	2	0.0312	0.057	0.967811	2
Apitd1	6	0.0312	0.0791	0.974775	3
H2-T3	4	0.0312	0.069	0.974775	1
Gss	4	0.0313	0.069	0.974775	2
4930502E18Rik	6	0.0313	0.0792	0.974775	2
BC021891	7	0.0313	0.0864	0.974775	2
Prl	9	0.0313	0.0925	0.974775	3
Slc25a4	5	0.0315	0.0766	0.974775	1
Pirt	8	0.0315	0.091	0.974775	3
Nck1	4	0.0316	0.0694	0.974775	2
Thy1	5	0.0316	0.0768	0.974775	2
Ttc4	7	0.0316	0.087	0.974775	2
Mx2	3	0.0316	0.0594	0.974775	1
Kcna4	5	0.0316	0.0769	0.974775	1
Gal3st2	6	0.0317	0.08	0.974775	2
Gm94	4	0.0318	0.0697	0.974775	2
Rpl36a	3	0.0318	0.0597	0.974775	1
Arl4a	6	0.0318	0.0804	0.974775	3
Pramef8	5	0.0318	0.0774	0.974775	1
Vdac3	5	0.0319	0.0774	0.974775	2
Zhx3	6	0.0319	0.0805	0.974775	1
Sh2d1a	3	0.0319	0.0598	0.974775	2
Ppy	5	0.0319	0.0775	0.974775	3
Ap1m2	5	0.032	0.0776	0.974775	1
Bcdin3d	5	0.032	0.0777	0.974775	2
Prkab2	3	0.032	0.06	0.974775	1
Supt6	5	0.032	0.0777	0.974775	3
Znrd1as	6	0.0322	0.0811	0.974775	2
Tmem65	4	0.0323	0.0704	0.974775	2
Gna14	4	0.0323	0.0705	0.974775	2
Mbtps2	5	0.0324	0.0785	0.974775	2
Map7d2	7	0.0324	0.0884	0.974775	2
Tex30	7	0.0324	0.0885	0.974775	2
Fgfbp1	5	0.0325	0.0788	0.974775	3
Psph	4	0.0325	0.0708	0.974775	2
Pabpc1l	5	0.0325	0.0788	0.974775	1
Gemin7	4	0.0325	0.0708	0.974775	2
Rusc1	5	0.0326	0.079	0.974775	2
Junb	5	0.0326	0.079	0.974775	1
Rnf138	4	0.0326	0.0709	0.974775	2
Zfp949	4	0.0326	0.0709	0.974775	2
Arsb	4	0.0326	0.0709	0.974775	2
Usp17le	4	0.0326	0.0709	0.974775	1
Ppp1r15a	5	0.0327	0.0792	0.974775	2
Tmem229b	8	0.0327	0.0938	0.974775	2
Anapc13	2	0.0327	0.0596	0.974775	1
Nrde2	2	0.0327	0.0596	0.974775	2
Styxl1	4	0.0327	0.0711	0.974775	2
Fam168b	8	0.0327	0.094	0.974775	3
Arhgef25	2	0.0328	0.0597	0.974775	1
Prdx6	6	0.0328	0.0823	0.974775	2
Znrf3	3	0.0328	0.0612	0.974775	2
Yars2	2	0.0328	0.0597	0.974775	2
Prelid2	7	0.0329	0.0894	0.974775	3
Hils1	4	0.033	0.0714	0.974775	2
Clic6	7	0.033	0.0895	0.974775	1
Golga4	6	0.033	0.0826	0.974775	3
Glra2	8	0.033	0.0947	0.974775	3
Rbm41	6	0.0331	0.0828	0.974775	1
Commd3	5	0.0331	0.0801	0.974775	2
Nr1h3	5	0.0331	0.0803	0.974775	3
Col10a1	4	0.0332	0.0717	0.974775	1
Tmprss11e	7	0.0332	0.0899	0.974775	3
Gm1965	6	0.0332	0.0832	0.974775	1
Oxsr1	5	0.0333	0.0805	0.974775	2
Sdad1	6	0.0333	0.0834	0.974775	1
Il1a	4	0.0333	0.072	0.974775	2
Lyl1	6	0.0334	0.0834	0.974775	3
Rbm28	8	0.0334	0.0955	0.974775	3
Sec22a	5	0.0334	0.0808	0.974775	3
Dennd4b	7	0.0334	0.0903	0.974775	2
Trh	8	0.0334	0.0956	0.974775	4
Pced1b	8	0.0334	0.0957	0.974775	1
Creb3	6	0.0335	0.0837	0.974775	2
Atp5d	8	0.0336	0.0961	0.974775	3
Itgb1bp1	4	0.0336	0.0724	0.974775	1
Rbm42	5	0.0336	0.0812	0.974775	3
Hlx	4	0.0336	0.0724	0.974775	2
Rab4a	7	0.0336	0.0908	0.974775	3
Rnf113a1	3	0.0336	0.0626	0.974775	2
Sema4a	3	0.0337	0.0627	0.974775	2
Gm17365	3	0.0337	0.0627	0.974775	1
Cyp2a12	6	0.0337	0.0841	0.974775	3
Calm5	5	0.0337	0.0814	0.974775	3
Poll	6	0.0337	0.0842	0.974775	2
Bmper	6	0.0338	0.0843	0.974775	3
Fktn	4	0.0338	0.0726	0.974775	2
Serpinb12	3	0.0338	0.0629	0.974775	1
Prrc2a	6	0.0338	0.0844	0.974775	1
Nkapl	8	0.0339	0.0967	0.974775	1
Wdr72	7	0.0339	0.0913	0.974775	2
Prr18	4	0.034	0.0729	0.974775	2
1110008F13Rik	2	0.034	0.0618	0.974775	2
Hrh1	5	0.034	0.082	0.974775	2
Cct8l1	7	0.034	0.0914	0.974775	2
Hist1h1d	4	0.034	0.073	0.974775	1
Hnrnpf	5	0.034	0.0821	0.974775	2
Ptges3l	4	0.034	0.073	0.974775	2
Kiss1	7	0.034	0.0915	0.974775	2
Cox6b2	3	0.0341	0.0633	0.974775	2
Arhgap5	4	0.0341	0.0731	0.974775	2
Trim30a	3	0.0341	0.0633	0.974775	2
Myh4	6	0.0341	0.085	0.974775	3
Cisd3	6	0.0341	0.085	0.974775	2
Ung	8	0.0341	0.0974	0.974775	4
Mageb3	6	0.0342	0.0851	0.974775	2
Nbl1	4	0.0342	0.0733	0.974775	2
Uggt1	2	0.0342	0.0622	0.974775	1
Gfod2	5	0.0343	0.0826	0.974775	3
Gimap5	7	0.0343	0.0921	0.974775	2
Arid2	4	0.0344	0.0736	0.974775	1
Snx11	5	0.0345	0.0832	0.974775	3
Tmem132b	4	0.0345	0.0738	0.974775	2
Alkbh8	5	0.0346	0.0833	0.974775	3
Clpx	4	0.0346	0.0739	0.974775	2
Zer1	6	0.0347	0.0862	0.974775	3
Scgb1b20	4	0.0348	0.0741	0.974775	2
Slc30a9	6	0.0348	0.0864	0.974775	1
Golga7b	6	0.0349	0.0865	0.974775	2
Gm6164	1	0.0349	0.0348	0.960452	1
Upk1b	3	0.0349	0.0647	0.974775	2
Sfpq	7	0.0349	0.0932	0.974775	1
Mmp13	8	0.035	0.0996	0.974775	3
Ramp3	5	0.035	0.0842	0.974775	3
L3mbtl2	6	0.0351	0.0869	0.974775	2
Klhdc2	6	0.0351	0.087	0.974775	1
Nupr1	4	0.0352	0.0747	0.974775	1
Frem3	6	0.0352	0.0872	0.974775	3
Gm2506	4	0.0352	0.0748	0.974775	2
Rnls	5	0.0352	0.0846	0.974775	1
Cmpk1	2	0.0352	0.0632	0.974775	1
Pmpcb	4	0.0352	0.0748	0.974775	1
Flt3	5	0.0353	0.0847	0.974775	3
Slc16a10	5	0.0353	0.0848	0.974775	3
Cpd	7	0.0353	0.0939	0.974775	3
Gpr19	3	0.0354	0.0655	0.974775	1
Pdgfd	5	0.0355	0.0851	0.974775	2
Zbtb10	5	0.0355	0.0852	0.974775	1
Cdk2	5	0.0355	0.0853	0.974775	1
Gm8882	6	0.0355	0.0878	0.974775	3
Ddx59	4	0.0356	0.0753	0.974775	2
Tac4	4	0.0356	0.0753	0.974775	2
Dlk2	5	0.0356	0.0854	0.974775	1
Sec23a	3	0.0356	0.0658	0.974775	2
Fezf2	6	0.0356	0.088	0.974775	3
Bbox1	4	0.0356	0.0754	0.974775	2
Rfc3	5	0.0357	0.0856	0.974775	2
Banf2	6	0.0357	0.0882	0.974775	2
Plekha2	6	0.0357	0.0882	0.974775	3
Mog	5	0.0357	0.0857	0.974775	3
Tll2	5	0.0358	0.0858	0.974775	2
Ceacam3	2	0.0358	0.0636	0.974775	1
Zic3	4	0.0358	0.0756	0.974775	1
Gnptab	2	0.0358	0.0636	0.974775	1
Ces3a	5	0.0358	0.086	0.974775	3
Bmp8a	5	0.0358	0.086	0.974775	1
Gpr133	8	0.0358	0.102	0.974775	4
2410015M20Rik	3	0.0359	0.0663	0.974775	1
Mis12	4	0.0359	0.0758	0.974775	2
Slc5a2	6	0.036	0.0887	0.974775	2
Gm7030	5	0.036	0.0862	0.974775	2
Rptor	7	0.036	0.0951	0.974775	1
Rslcan18	3	0.036	0.0665	0.974775	1
Nmur1	6	0.036	0.0888	0.974775	3
Tmem64	1	0.036	0.0359	0.960452	1
Pigu	4	0.036	0.0759	0.974775	2
Serpinb3b	8	0.0361	0.102	0.974775	3
Gabrg1	5	0.0361	0.0865	0.974775	2
Popdc2	4	0.0361	0.0761	0.974775	1
Gm4937	6	0.0361	0.089	0.974775	2
Klhdc8b	5	0.0362	0.0868	0.974775	2
Cldn5	7	0.0362	0.0955	0.974775	1
Kif1c	4	0.0363	0.0763	0.974775	2
Orm2	5	0.0363	0.0869	0.974775	3
Plaur	5	0.0363	0.087	0.974775	3
Ydjc	6	0.0364	0.0895	0.974775	2
Pja1	4	0.0364	0.0764	0.974775	2
Thtpa	9	0.0364	0.104	0.974775	4
Tomm20l	4	0.0364	0.0765	0.974775	2
Aifm2	9	0.0365	0.105	0.974775	4
Tuba4a	8	0.0366	0.103	0.974775	3
Bag4	5	0.0366	0.0876	0.974775	1
Eif5a	8	0.0366	0.103	0.974775	2
Tnfrsf14	6	0.0367	0.0902	0.974775	3
Mis18bp1	6	0.0367	0.0902	0.974775	2
Pou6f2	3	0.0368	0.0677	0.974775	2
Gm10024	5	0.0368	0.088	0.974775	2
Mtx1	4	0.0368	0.0771	0.974775	1
Tarbp2	5	0.0369	0.0882	0.974775	2
Syngr4	5	0.0369	0.0882	0.974775	2
Chka	7	0.0369	0.0967	0.974775	3
Exosc9	4	0.0369	0.0773	0.974775	2
Cypt14	5	0.0369	0.0883	0.974775	3
Ndufv2	6	0.037	0.0907	0.974775	2
Kcnh3	6	0.037	0.0908	0.974775	1
Ckap5	4	0.0371	0.0775	0.974775	2
1110008L16Rik	4	0.0371	0.0775	0.974775	2
Hgfac	3	0.0371	0.0682	0.974775	1
Ppp1r3a	2	0.0372	0.0648	0.974775	1
Arhgap24	6	0.0372	0.0912	0.974775	2
Wdr6	8	0.0372	0.105	0.974775	4
Riiad1	4	0.0373	0.0778	0.974775	2
Dppa3	7	0.0373	0.0975	0.974775	1
Il4ra	4	0.0374	0.0779	0.974775	1
Sumf2	5	0.0374	0.0892	0.974775	2
Muc15	4	0.0374	0.078	0.974775	2
Nkiras1	3	0.0374	0.0687	0.974775	2
Tnp2	4	0.0374	0.078	0.974775	2
Ccdc146	5	0.0375	0.0894	0.974775	2
Mal	5	0.0375	0.0894	0.974775	2
Nfe2l3	4	0.0375	0.0781	0.974775	1
Wbp4	7	0.0375	0.0979	0.974775	3
Edil3	6	0.0375	0.0918	0.974775	2
Akap17b	6	0.0376	0.0918	0.974775	3
Pdss2	6	0.0376	0.0919	0.974775	2
Calcr	7	0.0377	0.0982	0.974775	1
Fam184b	6	0.0377	0.0921	0.974775	2
Apba3	5	0.0377	0.09	0.974775	2
Rab9b	4	0.0377	0.0784	0.974775	2
Epor	7	0.0377	0.0983	0.974775	1
Ing4	6	0.0378	0.0923	0.974775	3
Wdr53	6	0.0378	0.0924	0.974775	3
Ube2c	4	0.0379	0.0786	0.974775	1
0610012H03Rik	5	0.0379	0.0903	0.974775	3
Jph4	5	0.0379	0.0903	0.974775	3
Ccar1	4	0.0379	0.0787	0.974775	2
Thbs2	5	0.0379	0.0904	0.974775	3
Hspb11	5	0.0379	0.0904	0.974775	3
Ogn	5	0.038	0.0905	0.974775	1
Tff1	5	0.038	0.0905	0.974775	3
Plb1	5	0.038	0.0905	0.974775	3
Rbm12	6	0.038	0.0927	0.974775	2
Scamp4	8	0.038	0.107	0.974775	2
Tgtp2	6	0.0381	0.0928	0.974775	2
Slc18a3	5	0.0381	0.0907	0.974775	3
Chst9	5	0.0381	0.0908	0.974775	3
Pcnxl4	4	0.0381	0.079	0.974775	2
Pik3c2b	3	0.0381	0.0699	0.974775	2
Gas2l2	5	0.0381	0.0908	0.974775	3
2310061I04Rik	6	0.0382	0.093	0.974775	2
Scfd2	5	0.0382	0.091	0.974775	3
Zfp952	7	0.0382	0.0993	0.974775	3
Srxn1	3	0.0382	0.0701	0.974775	2
Trim39	7	0.0382	0.0993	0.974775	1
Socs3	5	0.0383	0.0911	0.974775	2
Ocstamp	3	0.0383	0.0702	0.974775	1
Krt80	4	0.0384	0.0793	0.974775	1
Coprs	4	0.0384	0.0793	0.974775	2
Rps13	5	0.0385	0.0917	0.974775	1
Dbil5	6	0.0386	0.0939	0.974775	3
Taf6	5	0.0387	0.092	0.974775	3
Cnot1	5	0.0387	0.092	0.974775	3
Galk1	6	0.0387	0.0941	0.974775	2
Lrrc72	5	0.0387	0.0921	0.974775	3
Spdya	8	0.0387	0.109	0.974775	4
Scai	5	0.0387	0.0921	0.974775	2
Tmem70	6	0.0388	0.0943	0.974775	2
H2-Ke6	7	0.0388	0.1	0.974775	3
Hebp2	3	0.0388	0.071	0.974775	2
Map7d1	6	0.0388	0.0944	0.974775	1
Wnt9b	4	0.0389	0.0801	0.974775	1
Ccl6	6	0.0389	0.0945	0.974775	3
Efhd2	4	0.0389	0.0801	0.974775	1
Pcdh1	5	0.039	0.0926	0.974775	1
Ccnd2	5	0.039	0.0926	0.974775	2
Lce3b	6	0.039	0.0947	0.974775	3
Prl3b1	5	0.039	0.0927	0.974775	3
Tbkbp1	6	0.0391	0.0949	0.974775	3
Otub1	8	0.0392	0.11	0.974775	3
Lypd5	6	0.0392	0.095	0.974775	3
Sh2d1b2	4	0.0393	0.0807	0.974775	1
Fgfr2	3	0.0393	0.0718	0.974775	1
Hdac2	7	0.0393	0.101	0.974775	3
Stt3b	2	0.0393	0.0665	0.974775	1
Skint1	6	0.0393	0.0953	0.974775	2
Cblb	5	0.0393	0.0934	0.974775	3
Gm765	5	0.0393	0.0934	0.974775	2
Itpr2	5	0.0394	0.0934	0.974775	1
Gla	3	0.0394	0.0719	0.974775	2
Eci3	5	0.0394	0.0935	0.974775	3
Aqp9	7	0.0394	0.101	0.974775	3
Crygs	4	0.0395	0.081	0.974775	2
Mex3b	5	0.0395	0.0937	0.974775	3
Lrfn1	7	0.0395	0.102	0.974775	2
Krt27	4	0.0396	0.0811	0.974775	1
Gpr149	5	0.0396	0.0939	0.974775	1
Ldb2	5	0.0397	0.0941	0.974775	2
Nasp	2	0.0397	0.0668	0.974775	1
Orc1	6	0.0398	0.0962	0.974775	1
Cyp2c40	5	0.0398	0.0943	0.974775	2
Gprc5d	4	0.0398	0.0815	0.974775	2
Arl6ip5	7	0.0398	0.102	0.974775	3
Pecam1	5	0.0398	0.0943	0.974775	2
Pld6	4	0.0398	0.0815	0.974775	1
Thumpd2	5	0.0398	0.0944	0.974775	2
Chst14	9	0.0398	0.112	0.974775	4
Rpl3l	6	0.0398	0.0963	0.974775	2
Car5b	5	0.0399	0.0946	0.974775	3
Aebp2	6	0.04	0.0966	0.974775	1
Rnf216	5	0.04	0.0947	0.974775	2
Fam69a	6	0.04	0.0967	0.974775	3
Tmed8	8	0.04	0.112	0.974775	2
Fgf8	5	0.0401	0.0949	0.974775	3
Mfsd4	6	0.0401	0.0968	0.974775	1
Wdr11	7	0.0401	0.103	0.974775	3
Rpa1	4	0.0402	0.082	0.974775	2
Nkx2-5	6	0.0402	0.097	0.974775	1
Xlr5c	6	0.0403	0.0972	0.974775	1
Lrpap1	7	0.0403	0.103	0.974775	3
Lace1	3	0.0403	0.0735	0.974775	2
Serpinf1	4	0.0403	0.0822	0.974775	2
Krtdap	5	0.0404	0.0956	0.974775	3
Cldn19	4	0.0404	0.0823	0.974775	2
B430306N03Rik	4	0.0404	0.0823	0.974775	1
Tmed6	7	0.0404	0.103	0.974775	3
Prl7c1	4	0.0405	0.0824	0.974775	2
Nsmaf	6	0.0405	0.0976	0.974775	2
Oas1e	6	0.0405	0.0977	0.974775	2
Pitpnm2	7	0.0406	0.104	0.974775	2
Rpp25	5	0.0406	0.096	0.974775	2
Egr4	6	0.0406	0.0978	0.974775	3
Zfp551	6	0.0406	0.0978	0.974775	3
Gkn1	7	0.0406	0.104	0.974775	1
Gpr20	8	0.0407	0.113	0.974775	4
Tbk1	7	0.0407	0.104	0.974775	3
Psmc1	2	0.0407	0.0677	0.974775	1
Fgf11	4	0.0408	0.0828	0.974775	1
Wdr24	6	0.0408	0.0982	0.974775	3
Rybp	4	0.0408	0.0829	0.974775	1
Il31	5	0.0408	0.0964	0.974775	3
Slitrk2	6	0.0408	0.0983	0.974775	2
Usp30	4	0.0408	0.083	0.974775	2
Prox2	7	0.0409	0.104	0.974775	2
Hsd17b10	4	0.0409	0.083	0.974775	1
Insl3	6	0.0409	0.0985	0.974775	2
Ankrd9	3	0.0409	0.0745	0.974775	2
Gstm4	5	0.041	0.0969	0.974775	3
2700062C07Rik	6	0.041	0.0987	0.974775	3
Gm9839	7	0.0411	0.104	0.974775	3
Gsx2	3	0.0411	0.0747	0.974775	2
Phf3	6	0.0412	0.099	0.974775	3
Arf2	8	0.0412	0.115	0.974775	2
Rab36	6	0.0413	0.0992	0.974775	2
S1pr4	4	0.0413	0.0836	0.974775	2
Zkscan3	6	0.0413	0.0992	0.974775	1
2310039H08Rik	3	0.0413	0.0751	0.974775	1
Ap4b1	7	0.0413	0.105	0.974775	2
Wbscr22	5	0.0413	0.0976	0.974775	1
Pinx1	7	0.0414	0.105	0.974775	2
Mbd3	5	0.0414	0.0977	0.974775	1
Polr3a	3	0.0414	0.0752	0.974775	1
Klk1b27	4	0.0414	0.0838	0.974775	2
Tbc1d19	7	0.0415	0.105	0.974775	3
Mpv17l2	4	0.0415	0.0839	0.974775	2
Gchfr	5	0.0415	0.0981	0.974775	3
Ccdc124	4	0.0416	0.084	0.974775	1
Keap1	5	0.0416	0.0982	0.974775	3
Tigd4	6	0.0416	0.0998	0.974775	2
H2-DMb1	9	0.0416	0.116	0.974775	1
Lsm3	6	0.0416	0.0999	0.974775	1
2310022B05Rik	5	0.0416	0.0982	0.974775	2
Krtap4-2	7	0.0416	0.106	0.974775	2
Poldip3	6	0.0416	0.0999	0.974775	3
Iqcb1	5	0.0416	0.0983	0.974775	2
Vegfa	6	0.0417	0.0999	0.974775	3
Atf1	2	0.0417	0.0685	0.974775	1
Taar7d	4	0.0417	0.0842	0.974775	2
Nfya	8	0.0417	0.116	0.974775	3
Cd320	4	0.0417	0.0842	0.974775	1
Myh3	5	0.0417	0.0984	0.974775	3
Mfsd3	6	0.0417	0.1	0.974775	1
Gnpnat1	5	0.0418	0.0985	0.974775	3
Wdr96	5	0.0418	0.0985	0.974775	2
Sp7	8	0.0418	0.116	0.974775	1
Pank2	4	0.0418	0.0844	0.974775	1
Kcnc4	8	0.0419	0.116	0.974775	4
Ehf	4	0.0419	0.0845	0.974775	2
Tmem63b	5	0.0419	0.0989	0.974775	2
Usf1	7	0.042	0.106	0.974775	3
Gucy1a3	2	0.0421	0.0688	0.974775	1
Spaca3	5	0.0421	0.0993	0.974775	2
Brd2	5	0.0421	0.0993	0.974775	2
Ipp	5	0.0422	0.0993	0.974775	1
Mrps26	4	0.0422	0.0849	0.974775	2
Secisbp2	5	0.0422	0.0994	0.974775	2
Dppa2	6	0.0422	0.101	0.974775	2
Syt15	4	0.0422	0.085	0.974775	2
Pld3	6	0.0423	0.101	0.974775	1
Lhfpl5	5	0.0423	0.0997	0.974775	2
Sowahb	5	0.0424	0.0997	0.974775	2
Tgm3	9	0.0424	0.118	0.974775	4
Capg	4	0.0424	0.0852	0.974775	2
Trim28	5	0.0425	0.1	0.974775	3
Calhm1	8	0.0425	0.118	0.974775	3
Zp1	6	0.0426	0.102	0.974775	3
Ntng1	3	0.0426	0.0771	0.974775	1
Ktn1	7	0.0426	0.107	0.974775	1
Hoxb1	3	0.0426	0.0771	0.974775	2
Dclre1a	5	0.0426	0.1	0.974775	2
AF067061	4	0.0426	0.0855	0.974775	2
Rasa2	9	0.0426	0.119	0.974775	3
Gm5797	1	0.0426	0.0426	0.960452	1
Gxylt2	7	0.0426	0.107	0.974775	2
Gsto1	4	0.0427	0.0856	0.974775	2
Pnma3	5	0.0427	0.1	0.974775	2
4930451C15Rik	8	0.0427	0.118	0.974775	3
Cd34	4	0.0427	0.0856	0.974775	2
Tldc2	6	0.0427	0.102	0.974775	2
Klk1b24	5	0.0427	0.1	0.974775	2
Zp2	4	0.0427	0.0857	0.974775	2
Sdc2	4	0.0428	0.0857	0.974775	2
Slc25a37	5	0.0428	0.101	0.974775	3
Rnf144a	5	0.0428	0.101	0.974775	3
Spint3	4	0.0429	0.0859	0.974775	2
Cluap1	8	0.0429	0.119	0.974775	4
Dock7	7	0.0429	0.108	0.974775	3
Dhrs13	5	0.043	0.101	0.974775	2
Mvp	2	0.043	0.0695	0.974775	1
Slc41a2	4	0.043	0.086	0.974775	2
B930041F14Rik	2	0.043	0.0695	0.974775	1
Cltb	6	0.043	0.103	0.974775	1
Serpind1	5	0.0431	0.101	0.974775	3
Sprr2b	5	0.0431	0.101	0.974775	1
Stx5a	4	0.0432	0.0863	0.974775	2
Hibch	5	0.0432	0.101	0.974775	3
Zdhhc9	6	0.0433	0.103	0.974775	3
4930415O20Rik	5	0.0433	0.102	0.974775	3
Cyp2c66	4	0.0433	0.0865	0.974775	2
Oog3	5	0.0433	0.102	0.974775	3
Cldn7	5	0.0433	0.102	0.974775	3
Zfp366	5	0.0434	0.102	0.974775	2
Fam229b	4	0.0434	0.0867	0.974775	1
Plk2	5	0.0435	0.102	0.974775	2
4930513O06Rik	5	0.0435	0.102	0.974775	1
Slc4a4	4	0.0435	0.0868	0.974775	2
Exosc1	8	0.0435	0.12	0.974775	1
Tom1l1	4	0.0435	0.0868	0.974775	1
Dmrtb1	5	0.0435	0.102	0.974775	1
Ube2b	6	0.0436	0.104	0.974775	1
Dok3	5	0.0436	0.102	0.974775	3
Sva	7	0.0437	0.109	0.974775	1
Tas2r106	4	0.0437	0.087	0.974775	2
Klk7	3	0.0437	0.0789	0.974775	1
Nudt22	5	0.0437	0.103	0.974775	1
1700009P17Rik	3	0.0437	0.079	0.974775	2
Anxa8	3	0.0438	0.0791	0.974775	1
Csprs	5	0.0439	0.103	0.974775	2
Nudt12	3	0.0439	0.0792	0.974775	2
Atpaf2	4	0.0439	0.0874	0.974775	2
D16Ertd472e	4	0.0439	0.0874	0.974775	1
Arsg	5	0.0439	0.103	0.974775	2
Lamtor4	4	0.0439	0.0875	0.974775	2
Eif2a	7	0.044	0.11	0.974775	2
Ubqln1	5	0.044	0.103	0.974775	3
Ryr1	3	0.044	0.0794	0.974775	2
Tbpl2	5	0.044	0.103	0.974775	1
Commd4	5	0.044	0.103	0.974775	2
Alox15	6	0.044	0.105	0.974775	2
Caap1	6	0.044	0.105	0.974775	2
Cd177	3	0.0441	0.0795	0.974775	1
Npc1	6	0.0441	0.105	0.974775	3
Pifo	4	0.0442	0.0878	0.974775	1
Gm3336	5	0.0442	0.104	0.974775	2
Arhgap27	7	0.0442	0.11	0.974775	2
Klrc2	5	0.0444	0.104	0.974775	2
Ttc21a	5	0.0444	0.104	0.974775	3
Megf9	8	0.0444	0.122	0.974775	1
Neu4	2	0.0444	0.0708	0.974775	1
0610031J06Rik	6	0.0444	0.105	0.974775	2
Xlr	5	0.0444	0.104	0.974775	3
Mib1	4	0.0445	0.0882	0.974775	2
Frk	7	0.0445	0.111	0.974775	2
Gm4884	4	0.0445	0.0882	0.974775	2
5430401F13Rik	6	0.0445	0.106	0.974775	2
Gm9268	6	0.0445	0.106	0.974775	3
Hist1h2bb	7	0.0446	0.111	0.974775	2
H2afy2	6	0.0446	0.106	0.974775	2
Atp9b	5	0.0446	0.105	0.974775	2
Eml1	4	0.0447	0.0884	0.974775	2
Nrbp2	8	0.0447	0.122	0.974775	2
Slc5a3	5	0.0447	0.105	0.974775	2
H2-M10.6	5	0.0447	0.105	0.974775	2
Pcsk4	4	0.0447	0.0885	0.974775	2
Prss39	6	0.0447	0.106	0.974775	1
Fpgt	4	0.0448	0.0886	0.974775	2
Lyrm4	2	0.0448	0.0711	0.974775	1
Tmem214	4	0.0448	0.0887	0.974775	2
Btbd7	4	0.0448	0.0887	0.974775	1
Cd80	6	0.0449	0.106	0.974775	2
Wdr92	5	0.0449	0.105	0.974775	3
Csmd2os	6	0.0449	0.106	0.974775	3
Pik3r5	8	0.045	0.123	0.974775	3
Tagln	6	0.045	0.107	0.974775	3
Metap1	5	0.045	0.105	0.974775	1
Tmod1	6	0.0451	0.107	0.974775	3
Mrpl20	4	0.0451	0.089	0.974775	1
Eid1	5	0.0451	0.106	0.974775	3
Morn1	6	0.0452	0.107	0.974775	3
Cdkl4	3	0.0452	0.0814	0.974775	2
Arl1	4	0.0453	0.0893	0.974775	2
Lif	6	0.0453	0.107	0.974775	3
Ak1	3	0.0453	0.0816	0.974775	1
Aldh1b1	6	0.0453	0.107	0.974775	2
A830018L16Rik	7	0.0454	0.112	0.974775	3
Grin1os	3	0.0454	0.0816	0.974775	2
Kdm5b	4	0.0454	0.0894	0.974775	1
Otub2	7	0.0454	0.112	0.974775	3
Leprot	3	0.0454	0.0817	0.974775	1
Dsc2	3	0.0455	0.0818	0.974775	2
Gfra1	8	0.0455	0.124	0.974775	3
B9d1	6	0.0455	0.107	0.974775	2
Rnf121	5	0.0455	0.106	0.974775	3
Milr1	3	0.0455	0.0818	0.974775	2
Zfp354a	6	0.0455	0.107	0.974775	3
Arvcf	5	0.0456	0.107	0.974775	2
Tspan15	4	0.0456	0.0898	0.974775	2
D1Ertd622e	4	0.0456	0.0898	0.974775	2
Actrt1	6	0.0458	0.108	0.974775	3
Sfswap	6	0.0458	0.108	0.974775	2
Lig1	7	0.0458	0.113	0.974775	2
Lpin2	6	0.0459	0.108	0.974775	3
Gm17252	6	0.0459	0.108	0.974775	1
Sc4mol	5	0.046	0.107	0.974775	1
Srrd	3	0.046	0.0826	0.974775	1
Phlda2	6	0.046	0.108	0.974775	1
Hmgn1	6	0.046	0.108	0.974775	3
Nckap1	7	0.0462	0.114	0.974775	3
Slc34a1	3	0.0464	0.0833	0.974775	2
V1rd18	5	0.0465	0.108	0.974775	3
V1rd19	5	0.0465	0.108	0.974775	3
Rab17	7	0.0465	0.115	0.974775	2
Hykk	5	0.0465	0.108	0.974775	1
Amigo2	4	0.0465	0.0911	0.974775	1
LOC100504608	3	0.0465	0.0835	0.974775	2
Cluh	5	0.0466	0.109	0.974775	1
Ovca2	5	0.0466	0.109	0.974775	3
Panx1	8	0.0466	0.126	0.974775	2
Nphp3	6	0.0466	0.11	0.974775	3
AI467606	3	0.0466	0.0837	0.974775	2
Bhlha9	5	0.0467	0.109	0.974775	2
Ing2	5	0.0467	0.109	0.974775	3
Pglyrp2	4	0.0467	0.0913	0.974775	2
Aadacl2	3	0.0467	0.0837	0.974775	2
Rhobtb3	6	0.0467	0.11	0.974775	2
Wwox	4	0.0468	0.0915	0.974775	2
Rmnd1	5	0.0468	0.109	0.974775	3
Gm11992	4	0.0468	0.0915	0.974775	2
Slc22a1	4	0.0469	0.0916	0.974775	2
Ctso	3	0.0469	0.084	0.974775	2
Gnas	5	0.0469	0.109	0.974775	3
Fam151b	3	0.0469	0.0841	0.974775	1
9430023L20Rik	7	0.047	0.115	0.974775	2
Slc25a23	9	0.047	0.129	0.974775	4
Krt13	6	0.047	0.11	0.974775	2
Matk	5	0.047	0.109	0.974775	2
Fbxo24	5	0.047	0.109	0.974775	3
Tssk5	5	0.047	0.109	0.974775	3
Tmem150b	5	0.047	0.11	0.974775	1
Magt1	4	0.0471	0.0919	0.974775	1
Tstd2	5	0.0472	0.11	0.974775	1
Galnt4	8	0.0472	0.127	0.974775	2
Dnajc8	2	0.0472	0.0731	0.974775	1
Fuca2	3	0.0472	0.0845	0.974775	2
Qrich1	7	0.0472	0.116	0.974775	2
Gm15299	6	0.0472	0.111	0.974775	3
Rdh11	3	0.0473	0.0846	0.974775	2
Ankrd55	5	0.0473	0.11	0.974775	2
Actn1	4	0.0473	0.0922	0.974775	1
4930596D02Rik	6	0.0474	0.111	0.974775	2
Slfn5	6	0.0474	0.111	0.974775	3
Prickle3	6	0.0475	0.111	0.974775	3
Ajap1	2	0.0475	0.0733	0.974775	1
Glrb	7	0.0475	0.116	0.974775	2
Atp2b2	3	0.0476	0.0851	0.974775	2
Mrpl11	5	0.0476	0.11	0.974775	1
Tmem43	6	0.0477	0.112	0.974775	2
Zfp512	3	0.0477	0.0853	0.974775	2
Itgam	6	0.0477	0.112	0.974775	2
Skap1	5	0.0478	0.111	0.974775	2
Ucp3	5	0.0478	0.111	0.974775	2
Kcna7	6	0.0478	0.112	0.974775	1
Col6a6	6	0.0479	0.112	0.974775	3
Nsdhl	6	0.0479	0.112	0.974775	1
Nox4	5	0.0479	0.111	0.974775	2
Pcdh7	3	0.0479	0.0857	0.974775	1
[truncated: 16,967 more rows]

## Sheet: CRISPR_Screen_2_ranking
group_id	items_in_group	lo_value	p	FDR	goodsgrna
Cdc20	5	9.61e-14	2.61e-07	0.00495	5
Apex2	5	1.13e-06	3.39e-06	0.032178	4
Oxsm	4	1.52e-05	5.77e-05	0.273515	3
Anapc13	2	1.56e-05	2.74e-05	0.173267	2
Anapc5	6	1.63e-05	8.8e-05	0.333663	4
Ube2d3	6	2.73e-05	0.000145	0.343441	6
2700089E24Rik	5	3.07e-05	0.000143	0.343441	4
Ube2l3	3	3.49e-05	0.00011	0.343441	3
Hace1	5	4.85e-05	0.000228	0.480198	4
Wasf1	6	5.9e-05	0.000313	0.546617	4
Shisa4	6	6.31e-05	0.000331	0.546617	3
Cdc27	5	0.000104	0.000469	0.573941	5
Phldb1	6	0.000107	0.000589	0.573941	4
Ttc39d	3	0.000112	0.000346	0.546617	3
F830016B08Rik	8	0.00013	0.000834	0.573941	5
Lgalsl	4	0.000131	0.000513	0.573941	3
Raet1d	5	0.000135	0.000608	0.573941	1
Neurog2	5	0.00015	0.000681	0.573941	2
Raet1a	6	0.000162	0.000899	0.573941	1
Raet1b	6	0.000162	0.000899	0.573941	1
Slc1a6	7	0.000165	0.00101	0.573941	5
Set	7	0.000174	0.00106	0.573941	5
Ano9	7	0.000176	0.00107	0.573941	6
Ep300	5	0.000193	0.000887	0.573941	5
Impdh2	4	0.000194	0.000724	0.573941	4
Rpl36	4	0.000196	0.000732	0.573941	4
Txnrd1	6	0.000208	0.00114	0.573941	5
4833424O15Rik	6	0.000209	0.00115	0.573941	6
Arf4	5	0.000223	0.00102	0.573941	3
Map3k2	3	0.000228	0.000683	0.573941	3
Asns	6	0.000237	0.0013	0.573941	4
Srebf2	2	0.000239	0.000482	0.573941	2
Anapc4	5	0.000243	0.00111	0.573941	2
Cep97	3	0.000263	0.000785	0.573941	3
Kctd12b	4	0.000273	0.00101	0.573941	3
Mettl22	5	0.000273	0.00125	0.573941	3
Mob4	3	0.000275	0.000823	0.573941	1
Mrpl30	8	0.000283	0.00175	0.610414	7
Ublcp1	5	0.000289	0.00133	0.573941	4
Pdgfra	5	0.000296	0.00137	0.573941	4
Obscn	5	0.000297	0.00137	0.573941	2
Sel1l	4	0.000301	0.0011	0.573941	3
Adam22	3	0.000304	0.000898	0.573941	2
Zcchc16	7	0.000321	0.0018	0.610414	6
Epha8	4	0.000324	0.00119	0.573941	1
Hnmt	3	0.000327	0.000977	0.573941	3
Tmprss12	5	0.00035	0.0016	0.610414	5
Atg2a	4	0.000368	0.00135	0.573941	4
Ppie	4	0.000389	0.00142	0.573941	3
Mecr	5	0.00039	0.00177	0.610414	3
AW554918	4	0.000391	0.00142	0.573941	4
Myl2	7	0.000405	0.0022	0.663445	5
Tmem213	7	0.000406	0.0022	0.663445	4
5830403L16Rik	4	0.000439	0.00159	0.610414	4
Sez6	6	0.000443	0.00238	0.675284	6
Anapc11	4	0.000453	0.00166	0.610414	1
Grb2	6	0.00047	0.00251	0.675284	6
Tmprss11a	4	0.000471	0.00173	0.610414	4
Aip	4	0.000481	0.00176	0.610414	4
Pim3	6	0.000516	0.00275	0.675284	5
Tmprss13	4	0.000518	0.00189	0.616678	4
H2-Ab1	6	0.000532	0.00282	0.675284	2
Eny2	6	0.000569	0.00302	0.689034	5
4933417A18Rik	5	0.000581	0.00263	0.675284	5
Arih1	4	0.000582	0.00212	0.660364	4
Hat1	4	0.000583	0.00212	0.660364	3
Hoga1	6	0.000585	0.0031	0.689034	4
A630095E13Rik	5	0.000606	0.00274	0.675284	5
Slk	6	0.000614	0.00326	0.689034	4
Phf21b	4	0.000626	0.00227	0.668621	2
Arid3a	5	0.000631	0.00285	0.675284	4
Dcaf7	3	0.000631	0.00184	0.613601	3
Dynlt1b	5	0.000639	0.00288	0.675284	3
Dynlt1a	5	0.000639	0.00288	0.675284	3
Hells	7	0.00064	0.00334	0.689034	5
Gm13251	7	0.000641	0.00334	0.689034	4
Gm13139	7	0.000641	0.00334	0.689034	4
Rps18	4	0.000661	0.0024	0.675284	3
Ube2g2	3	0.000693	0.00201	0.64583	3
Nr2c2ap	4	0.000719	0.00261	0.675284	4
Pla2g15	8	0.000721	0.00419	0.79339	6
Ict1	5	0.000733	0.00331	0.689034	5
Kdm7a	5	0.000734	0.00331	0.689034	5
Mill2	4	0.000755	0.00274	0.675284	3
Parp10	4	0.000767	0.00278	0.675284	4
Pomc	7	0.000771	0.00397	0.777534	4
Traf5	3	0.000793	0.00229	0.668621	1
Ddx5	8	0.000798	0.0046	0.808103	6
Wdr33	6	0.000809	0.00412	0.79339	1
Brat1	7	0.000825	0.00423	0.79339	6
Pydc3	5	0.000828	0.00373	0.751791	5
Chrna3	6	0.00084	0.00426	0.79339	5
Tubd1	2	0.000841	0.00162	0.610414	2
Fabp3	6	0.000843	0.00427	0.79339	4
Actl7b	3	0.000854	0.00245	0.675284	3
Trip6	7	0.000868	0.00444	0.802122	2
Rcor3	6	0.000953	0.00472	0.808103	5
Dynlt1c	6	0.000953	0.00472	0.808103	4
Nlgn2	7	0.000953	0.00486	0.808103	6
Epcam	3	0.000955	0.00274	0.675284	2
Nyap2	6	0.000971	0.00479	0.808103	4
Tmprss15	5	0.000978	0.00437	0.799553	3
Tbrg4	10	0.000996	0.00604	0.869106	2
2310045N01Rik	4	0.00101	0.00362	0.73805	3
Ddx31	3	0.00105	0.00302	0.689034	3
Spns1	7	0.00107	0.00544	0.864515	5
Dmtn	4	0.0011	0.00398	0.777534	2
Samd5	5	0.0011	0.00493	0.812441	5
1700001J03Rik	6	0.00114	0.00548	0.864515	3
Fem1b	5	0.00114	0.00512	0.829779	3
Rabep1	7	0.00115	0.00583	0.869106	4
Zfp758	3	0.00116	0.00332	0.689034	2
Gm11435	3	0.00116	0.00333	0.689034	3
Stk11	7	0.00117	0.00594	0.869106	5
Tlr1	6	0.0012	0.0057	0.864515	3
Hnrnpl	6	0.00121	0.00575	0.864804	5
Prdx2	8	0.00121	0.00681	0.872883	3
Ccdc159	4	0.00122	0.00439	0.799553	4
Fbxo4	7	0.00123	0.00619	0.869106	5
Lpar5	7	0.00125	0.00629	0.869106	1
Rabgef1	7	0.00126	0.00635	0.869106	6
Snai2	5	0.00127	0.00567	0.864515	4
Bap1	4	0.00127	0.00455	0.808103	2
Add3	6	0.00128	0.00602	0.869106	3
Jagn1	6	0.00133	0.00621	0.869106	1
Stau1	2	0.00133	0.00257	0.675284	1
Gtl3	4	0.00133	0.00476	0.808103	2
Chkb	5	0.00134	0.00598	0.869106	4
Prim1	6	0.00134	0.00627	0.869106	2
Zmat2	3	0.00134	0.00381	0.760448	1
Snrpa	6	0.00139	0.00646	0.869106	5
Slc25a15	6	0.0014	0.00649	0.869106	5
Gm11744	8	0.00142	0.00768	0.897497	5
Htatsf1	4	0.00142	0.00508	0.829779	3
Irs2	5	0.00143	0.00634	0.869106	2
Grpel1	5	0.00147	0.00649	0.869106	5
Cad	5	0.00147	0.00651	0.869106	3
Mex3a	5	0.00148	0.00655	0.869106	1
Rgl3	5	0.0015	0.00664	0.872883	5
Ndufa13	5	0.00154	0.00679	0.872883	3
Ppp2r2d	5	0.00154	0.0068	0.872883	4
Iws1	5	0.00156	0.00688	0.872883	2
Spsb1	4	0.00157	0.00561	0.864515	3
Pltp	4	0.00157	0.00561	0.864515	3
Rsph4a	5	0.00158	0.00697	0.872883	4
Cep95	5	0.00159	0.007	0.872883	3
Nmral1	8	0.00161	0.00857	0.915649	6
Zfp781	5	0.00161	0.00708	0.875755	4
Tmem110	5	0.00162	0.00711	0.875755	4
Rapgef1	8	0.00166	0.00879	0.920275	5
Hcrtr1	3	0.00167	0.00475	0.808103	3
Aar2	5	0.00168	0.00737	0.883942	5
Ska1	3	0.0017	0.00483	0.808103	2
Vhl	5	0.00178	0.0078	0.9018	3
Gm4461	6	0.00179	0.00805	0.908976	4
Rhbdd3	5	0.00181	0.00795	0.907998	2
Catsper2	6	0.00186	0.00833	0.915649	4
Rarg	3	0.00186	0.00527	0.846577	3
Cyp4v3	6	0.0019	0.00849	0.915649	5
Tmem69	5	0.00191	0.00836	0.915649	4
Elovl1	5	0.00194	0.00849	0.915649	3
Scd2	5	0.00195	0.00851	0.915649	4
Arf2	8	0.00196	0.0101	0.922356	6
Smarca5	3	0.00196	0.00555	0.864515	2
Zfp677	4	0.00196	0.00697	0.872883	3
Brwd1	5	0.00198	0.00864	0.915649	5
Derl1	6	0.002	0.0089	0.922226	4
Zan	5	0.00202	0.00883	0.920275	2
Odf4	4	0.00205	0.0073	0.883942	2
Tmem230	6	0.00206	0.00915	0.922356	5
Tfe3	6	0.00208	0.00922	0.922356	5
Gmnc	6	0.00208	0.00924	0.922356	3
Ppl	4	0.00209	0.00746	0.883942	1
Dusp11	6	0.0021	0.00931	0.922356	4
Sptlc1	7	0.0021	0.0102	0.922356	3
Irs4	4	0.00214	0.00764	0.897497	3
Strip2	8	0.00216	0.011	0.922356	5
Prickle1	6	0.00217	0.00959	0.922356	2
Cpd	7	0.00218	0.0105	0.922356	4
Pigg	8	0.00218	0.0111	0.922356	6
P4htm	6	0.00218	0.00966	0.922356	4
Slc5a11	5	0.00219	0.00954	0.922356	3
Pttg1	4	0.0022	0.00785	0.9018	3
Sart3	6	0.00223	0.00985	0.922356	5
Cluh	5	0.00227	0.00981	0.922356	4
Irak2	5	0.00228	0.00984	0.922356	3
Fam221b	6	0.00229	0.01	0.922356	5
Gipc3	7	0.00229	0.011	0.922356	4
Bik	6	0.0023	0.0101	0.922356	2
Zfp119b	3	0.00232	0.00652	0.869106	2
Cd83	5	0.00232	0.00997	0.922356	4
Trim63	4	0.00238	0.00849	0.915649	3
Rab1	4	0.0024	0.00854	0.915649	4
Nfx1	4	0.00244	0.00868	0.915649	2
Tollip	3	0.00244	0.00685	0.872883	2
Phf10	6	0.00244	0.0107	0.922356	3
Ccpg1os	7	0.00246	0.0118	0.922356	6
Eif3c	6	0.00249	0.0109	0.922356	1
3110082I17Rik	8	0.0025	0.0125	0.922356	3
Dirc2	5	0.00254	0.0107	0.922356	2
Zdhhc14	6	0.00254	0.0111	0.922356	5
Mup20	7	0.00254	0.0122	0.922356	5
Acsl1	5	0.00255	0.0107	0.922356	4
A530054K11Rik	5	0.00256	0.0107	0.922356	4
Arpc1a	6	0.00257	0.0112	0.922356	4
Rnf217	7	0.00257	0.0124	0.922356	5
Ranbp3l	6	0.00258	0.0112	0.922356	2
Il9r	6	0.00261	0.0113	0.922356	5
1700039E15Rik	5	0.00265	0.011	0.922356	3
Casp9	3	0.00267	0.00746	0.883942	2
2310003H01Rik	7	0.00268	0.0128	0.922356	6
Stard6	7	0.00269	0.0129	0.922356	5
Lama4	7	0.0027	0.0129	0.922356	6
Lap3	6	0.00272	0.0118	0.922356	4
S100a10	6	0.00275	0.0119	0.922356	3
Mtg2	6	0.00276	0.0119	0.922356	5
Letmd1	3	0.00277	0.00772	0.897497	2
C1qtnf9	8	0.00278	0.0137	0.922356	6
Dhx29	5	0.00281	0.0115	0.922356	2
Zfp27	6	0.00281	0.0121	0.922356	4
Prdm11	5	0.00283	0.0116	0.922356	2
Dmap1	4	0.00286	0.0101	0.922356	3
Ubr2	5	0.00287	0.0117	0.922356	3
Csnk1g2	5	0.00287	0.0117	0.922356	3
Gm12253	3	0.00288	0.00805	0.908976	3
Mcm3	7	0.00292	0.0139	0.922356	4
Pycr2	6	0.00293	0.0126	0.922356	5
Akap8	6	0.00293	0.0126	0.922356	4
Rsph3a	6	0.00298	0.0128	0.922356	4
AI597479	4	0.00301	0.0106	0.922356	4
Notch3	5	0.00303	0.0122	0.922356	2
Trim40	3	0.00305	0.00851	0.915649	3
Pdf	9	0.00306	0.016	0.922356	3
Cyp4f14	6	0.00307	0.0132	0.922356	4
Ptpn13	5	0.0031	0.0125	0.922356	2
Vps45	7	0.0031	0.0147	0.922356	6
Fmo2	5	0.00312	0.0125	0.922356	3
Erbb2	3	0.00312	0.00869	0.915649	2
Tcf3	8	0.00313	0.0151	0.922356	5
Zfp51	4	0.00313	0.011	0.922356	3
Rasd2	5	0.00316	0.0126	0.922356	2
Kbtbd7	5	0.00318	0.0127	0.922356	4
Prdx6b	7	0.00319	0.0151	0.922356	6
Tcp11l2	5	0.00321	0.0128	0.922356	3
Cep120	3	0.00325	0.00902	0.922356	3
Ceacam15	3	0.00325	0.00903	0.922356	2
Tmem248	6	0.00325	0.0138	0.922356	3
Nebl	5	0.0033	0.0131	0.922356	4
Ddx28	5	0.0033	0.0131	0.922356	2
Ppm1d	7	0.00332	0.0156	0.922356	5
Tcf7l1	4	0.00332	0.0117	0.922356	4
Arid5a	6	0.00335	0.0142	0.922356	3
Med24	7	0.00335	0.0158	0.922356	6
Arntl2	7	0.00336	0.0158	0.922356	1
Zfp773	5	0.0034	0.0134	0.922356	3
Nrxn2	6	0.00343	0.0145	0.922356	5
Nphs1	5	0.00343	0.0135	0.922356	3
Zfp235	7	0.00346	0.0162	0.922356	5
Pdcd2l	7	0.00351	0.0163	0.922356	2
Cbfb	4	0.00351	0.0124	0.922356	3
Hsd3b2	5	0.00353	0.0138	0.922356	4
Tex264	3	0.00354	0.00982	0.922356	2
Sbf1	7	0.00355	0.0165	0.922356	5
Csnk2a1	7	0.00356	0.0165	0.922356	5
Pcdhgc4	7	0.00357	0.0165	0.922356	5
Phf11d	8	0.00358	0.017	0.922356	4
M6pr	6	0.0036	0.0152	0.922356	5
Krt76	4	0.00361	0.0127	0.922356	3
Fdps	3	0.00362	0.01	0.922356	3
Lcor	4	0.00362	0.0127	0.922356	3
Ehbp1l1	7	0.00363	0.0167	0.922356	4
Dock7	7	0.00363	0.0168	0.922356	4
Neurl3	6	0.00368	0.0155	0.922356	5
Otog	6	0.00371	0.0156	0.922356	5
Dpm2	6	0.00372	0.0156	0.922356	5
Casp12	4	0.00373	0.0131	0.922356	1
Ehbp1	4	0.00373	0.0131	0.922356	3
Scamp4	8	0.00374	0.0176	0.922356	4
Acan	5	0.00376	0.0145	0.922356	3
Zdhhc24	2	0.00376	0.00732	0.883942	2
Dusp22	4	0.00377	0.0132	0.922356	3
Phlda1	2	0.00378	0.00735	0.883942	1
Ypel5	5	0.0038	0.0147	0.922356	3
Paqr4	5	0.0038	0.0147	0.922356	3
Dlk1	7	0.00381	0.0174	0.922356	5
Mylip	6	0.00382	0.016	0.922356	4
Usp51	8	0.00385	0.0181	0.922356	5
Gtf2a1	7	0.00386	0.0175	0.922356	5
Nox3	6	0.00389	0.0163	0.922356	5
Hist2h2be	5	0.0039	0.015	0.922356	4
Rabepk	8	0.00392	0.0184	0.922356	5
Pcdha4	6	0.00392	0.0164	0.922356	5
Igf2bp2	6	0.00393	0.0165	0.922356	5
Pus3	3	0.00394	0.0109	0.922356	3
Zfp819	6	0.00394	0.0165	0.922356	4
Gch1	4	0.00397	0.0139	0.922356	2
Dynll1	4	0.00401	0.014	0.922356	4
Ppp2r1a	5	0.00401	0.0153	0.922356	4
Ccl9	7	0.00403	0.0181	0.922356	2
Clmn	6	0.00405	0.0169	0.922356	4
Trub2	5	0.0041	0.0156	0.922356	3
Mettl18	5	0.0041	0.0156	0.922356	4
Adamts12	6	0.0041	0.0171	0.922356	2
1700057G04Rik	7	0.00411	0.0184	0.922356	4
Sec14l3	5	0.00412	0.0157	0.922356	2
Mdh1	8	0.00414	0.0193	0.922356	5
Dlgap5	7	0.00415	0.0185	0.922356	5
Fancl	4	0.00416	0.0145	0.922356	1
4930568D16Rik	5	0.00416	0.0158	0.922356	4
Gm9839	7	0.00417	0.0186	0.922356	5
Tulp1	6	0.00417	0.0174	0.922356	2
Rab9	6	0.00418	0.0174	0.922356	4
Fcer1a	4	0.00423	0.0148	0.922356	3
Syt1	8	0.00425	0.0198	0.922356	6
Nrgn	6	0.00427	0.0178	0.922356	4
Naip2	5	0.00428	0.0162	0.922356	2
Ppp1r8	8	0.00428	0.0199	0.922356	5
Igsf5	4	0.00429	0.015	0.922356	1
Etnk2	5	0.00429	0.0162	0.922356	3
Tcl1b4	5	0.00432	0.0163	0.922356	3
Nsmce4a	4	0.00433	0.0151	0.922356	3
Mapk14	7	0.00433	0.0192	0.922356	3
Tubb2a	6	0.00435	0.0181	0.922356	5
Commd4	5	0.00438	0.0165	0.922356	4
Hnrnpr	3	0.00438	0.0121	0.922356	2
Dynlt1f	6	0.0044	0.0183	0.922356	5
4930402F06Rik	4	0.00443	0.0154	0.922356	4
Abhd16b	5	0.00445	0.0167	0.922356	4
Spag5	6	0.00449	0.0186	0.922356	2
Nat6	3	0.00451	0.0125	0.922356	2
Ddx59	4	0.00451	0.0157	0.922356	3
Mzf1	6	0.00452	0.0187	0.922356	3
Ero1l	5	0.00455	0.017	0.922356	2
Magea6	5	0.00455	0.017	0.922356	3
Cdk10	6	0.00456	0.0189	0.922356	4
Prlhr	6	0.00456	0.0189	0.922356	4
Pgrmc1	5	0.00456	0.0171	0.922356	3
1700019B03Rik	4	0.00458	0.0159	0.922356	3
Syde1	4	0.0046	0.016	0.922356	2
Vps41	6	0.00462	0.0191	0.922356	2
Atp11b	5	0.00464	0.0174	0.922356	4
Strada	5	0.00467	0.0174	0.922356	3
Fibcd1	6	0.00469	0.0194	0.922356	2
Gtf2h5	6	0.00469	0.0194	0.922356	3
Cdc25c	4	0.00472	0.0164	0.922356	2
Fam35a	4	0.00474	0.0165	0.922356	3
Tmem233	6	0.00475	0.0196	0.922356	1
Ankrd27	4	0.00477	0.0166	0.922356	2
Eif4e1b	8	0.00478	0.022	0.922356	4
Znrf3	3	0.0048	0.0133	0.922356	3
Cdk15	4	0.00481	0.0167	0.922356	3
Col6a6	6	0.00484	0.02	0.922356	3
Mrto4	3	0.00486	0.0134	0.922356	3
Il20	7	0.00487	0.0211	0.922356	5
Tspo2	5	0.00487	0.0181	0.922356	1
Exosc7	6	0.00488	0.0201	0.922356	5
Cpt1a	4	0.00491	0.017	0.922356	4
Abcd4	5	0.00492	0.0182	0.922356	4
Snx32	6	0.00492	0.0203	0.922356	3
Patl1	5	0.00493	0.0183	0.922356	3
Tcf12	5	0.00495	0.0183	0.922356	3
Mbtd1	4	0.00496	0.0172	0.922356	3
Otud3	5	0.00498	0.0185	0.922356	3
Ica1l	3	0.00499	0.0138	0.922356	3
Anapc2	7	0.005	0.0216	0.922356	4
Hrh4	6	0.00501	0.0206	0.922356	2
Brd7	7	0.00501	0.0216	0.922356	3
Agr3	6	0.00503	0.0207	0.922356	3
Rab10	4	0.00504	0.0175	0.922356	4
3110001I22Rik	6	0.00506	0.0208	0.922356	4
Tm2d1	4	0.00506	0.0175	0.922356	3
Ccnd2	5	0.00508	0.0188	0.922356	3
Strap	6	0.00509	0.0209	0.922356	3
Rapgef2	5	0.00511	0.0189	0.922356	4
Usb1	3	0.00519	0.0143	0.922356	2
Nkx6-3	4	0.00519	0.018	0.922356	2
AU018091	2	0.00521	0.0101	0.922356	1
Rab1b	5	0.00521	0.0191	0.922356	4
Gbp4	4	0.00521	0.018	0.922356	4
Gpx4	2	0.00523	0.0101	0.922356	1
Cfd	5	0.00525	0.0193	0.922356	3
Dlg5	4	0.00527	0.0182	0.922356	4
Slc7a7	7	0.00527	0.0225	0.922356	5
Lrriq4	4	0.00528	0.0182	0.922356	2
Sparc	9	0.00528	0.0253	0.922356	4
Tubb1	3	0.00528	0.0146	0.922356	1
Aox1	4	0.00529	0.0183	0.922356	3
Cstf2	5	0.00531	0.0195	0.922356	3
Ormdl1	3	0.0054	0.0148	0.922356	2
Ngb	6	0.00542	0.0221	0.922356	4
Immp2l	7	0.00547	0.0232	0.922356	3
Nfxl1	6	0.00547	0.0223	0.922356	4
Tpm3	7	0.00551	0.0234	0.922356	3
Elof1	4	0.00555	0.0191	0.922356	4
Il17c	5	0.00555	0.0202	0.922356	3
Fbxo30	4	0.00556	0.0192	0.922356	4
Arrdc4	4	0.00558	0.0192	0.922356	1
Gabrr2	6	0.00561	0.0228	0.922356	5
Zfp715	4	0.00563	0.0194	0.922356	2
Mettl23	5	0.00564	0.0205	0.922356	4
Ube2j1	4	0.00568	0.0196	0.922356	3
Defb20	4	0.00569	0.0196	0.922356	3
Pcdhgb7	6	0.00572	0.0232	0.922356	2
Lgsn	8	0.00572	0.0257	0.922356	5
Sccpdh	5	0.00573	0.0208	0.922356	2
Ifrd1	5	0.00574	0.0208	0.922356	3
Ppp2r2c	5	0.00575	0.0208	0.922356	3
Actl10	4	0.00577	0.0199	0.922356	2
Mien1	5	0.00577	0.0209	0.922356	4
Psg25	6	0.00578	0.0235	0.922356	4
4931417E11Rik	3	0.0058	0.0159	0.922356	3
Zbtb48	3	0.0059	0.0161	0.922356	2
Pot1a	8	0.0059	0.0265	0.922356	4
Ophn1	6	0.00591	0.0239	0.922356	2
A330050F15Rik	3	0.00591	0.0162	0.922356	2
Otos	5	0.00592	0.0214	0.922356	4
Fkrp	6	0.00592	0.024	0.922356	3
Utrn	4	0.00592	0.0204	0.922356	4
Spdyb	4	0.00592	0.0204	0.922356	2
Ap2m1	8	0.00594	0.0267	0.922356	5
Ptbp1	8	0.00596	0.0268	0.922356	5
Lgals2	5	0.006	0.0216	0.922356	2
Fam216b	8	0.00601	0.027	0.922356	5
Rictor	3	0.00603	0.0165	0.922356	1
Spice1	6	0.00604	0.0244	0.922356	2
2900092C05Rik	7	0.00605	0.0252	0.922356	5
Oprd1	9	0.00605	0.0283	0.922356	2
Ivd	5	0.00609	0.0219	0.922356	4
AU015228	6	0.0061	0.0246	0.922356	2
Rcan1	5	0.00611	0.022	0.922356	2
Ankrd42	4	0.00614	0.0211	0.922356	3
Ctsk	4	0.00614	0.0211	0.922356	2
Vps9d1	5	0.00615	0.0221	0.922356	3
Wibg	5	0.00616	0.0221	0.922356	3
Tdo2	6	0.00617	0.0249	0.922356	4
Nip7	5	0.00621	0.0223	0.922356	4
Fxr1	4	0.00621	0.0213	0.922356	4
Gm20939	5	0.00622	0.0223	0.922356	2
Arpc5	7	0.00622	0.0258	0.922356	2
B9d1	6	0.00622	0.0251	0.922356	4
Gabpb1	3	0.00624	0.017	0.922356	2
Mmp17	8	0.00624	0.0279	0.922356	3
Mast3	7	0.00624	0.0259	0.922356	3
Abtb2	6	0.00625	0.0252	0.922356	3
Akap4	6	0.00628	0.0253	0.922356	5
Glis1	3	0.00628	0.0172	0.922356	1
Hal	8	0.00629	0.0281	0.922356	6
Map6	4	0.00631	0.0216	0.922356	3
Lig1	7	0.00632	0.0261	0.922356	5
Spast	7	0.00633	0.0262	0.922356	4
Slc3a2	4	0.00634	0.0217	0.922356	4
Gfm1	5	0.00634	0.0227	0.922356	3
Perp	7	0.00634	0.0262	0.922356	5
Cd300lh	4	0.00634	0.0218	0.922356	3
Naga	4	0.00636	0.0218	0.922356	4
Chchd7	4	0.00637	0.0219	0.922356	3
Gm3238	7	0.00638	0.0263	0.922356	5
Zfp961	7	0.0064	0.0264	0.922356	4
Mvk	4	0.00649	0.0222	0.922356	2
AI846148	5	0.00651	0.0232	0.922356	4
Rwdd4a	4	0.00652	0.0223	0.922356	4
Gas2	4	0.00652	0.0223	0.922356	1
Slc25a21	6	0.00652	0.0262	0.922356	4
Unc5b	6	0.00653	0.0263	0.922356	4
Celf4	6	0.00655	0.0263	0.922356	4
Gm5901	4	0.00657	0.0225	0.922356	3
Serpinf1	4	0.0066	0.0226	0.922356	4
Aimp2	6	0.00662	0.0266	0.922356	2
Rac1	6	0.00663	0.0266	0.922356	4
Cyp27b1	4	0.00667	0.0228	0.922356	3
Psrc1	6	0.00668	0.0268	0.922356	3
Eci1	5	0.0067	0.0237	0.922356	4
Aagab	5	0.0067	0.0237	0.922356	4
Vezt	3	0.0067	0.0182	0.922356	2
Leap2	4	0.00672	0.023	0.922356	4
Gm13247	4	0.00674	0.0231	0.922356	3
Grm2	5	0.00675	0.0239	0.922356	3
1700013F07Rik	3	0.00679	0.0185	0.922356	3
Plxna1	5	0.0068	0.024	0.922356	2
Myh7b	6	0.00681	0.0273	0.922356	3
Nt5dc3	4	0.00686	0.0234	0.922356	4
Rps27rt	2	0.00689	0.0132	0.922356	1
Rps27	2	0.00689	0.0132	0.922356	1
2610034B18Rik	3	0.0069	0.0188	0.922356	1
Xdh	5	0.0069	0.0243	0.922356	4
Akr1b10	6	0.0069	0.0276	0.922356	5
Padi6	6	0.00691	0.0277	0.922356	5
Prkcq	6	0.00694	0.0278	0.922356	2
Shb	2	0.007	0.0134	0.922356	2
42248	5	0.00701	0.0247	0.922356	4
Slc45a1	5	0.00702	0.0247	0.922356	3
Sf3b3	3	0.00703	0.0191	0.922356	2
Pdk4	3	0.00707	0.0192	0.922356	2
Atp6v0a1	4	0.00707	0.0241	0.922356	3
Xpnpep1	7	0.00708	0.0287	0.922356	2
Myrip	6	0.00709	0.0283	0.922356	4
Uchl4	5	0.0071	0.0249	0.922356	3
Sos1	6	0.00712	0.0284	0.922356	4
Acot11	3	0.00712	0.0194	0.922356	1
Fam198b	4	0.00712	0.0243	0.922356	3
Ilf3	4	0.00713	0.0243	0.922356	2
D19Bwg1357e	6	0.00713	0.0285	0.922356	3
Ap3d1	5	0.00714	0.025	0.922356	4
Rpp21	5	0.00718	0.0252	0.922356	4
Akr1c19	7	0.00719	0.0291	0.922356	1
Scn1b	5	0.00722	0.0253	0.922356	4
Dph2	6	0.00726	0.0289	0.922356	3
Ilf2	7	0.00727	0.0294	0.922356	3
Wdr61	4	0.00728	0.0248	0.922356	4
38777	6	0.00728	0.029	0.922356	3
Lrp5	6	0.00728	0.029	0.922356	4
Rab3gap2	7	0.00729	0.0294	0.922356	3
AA415398	4	0.0073	0.0248	0.922356	3
Tmem198	6	0.0073	0.0291	0.922356	5
Tmed2	5	0.0073	0.0255	0.922356	4
Hlcs	4	0.00737	0.0251	0.922356	3
Tctex1d4	4	0.00738	0.0251	0.922356	2
Sebox	6	0.00739	0.0294	0.922356	4
Abcd3	7	0.00741	0.0299	0.922356	5
Pgap3	7	0.00742	0.0299	0.922356	3
Gm382	5	0.00742	0.0259	0.922356	4
Aldh3b1	4	0.00745	0.0253	0.922356	2
Anapc1	5	0.00745	0.026	0.922356	1
Ppp1r14a	4	0.00747	0.0254	0.922356	3
Plxna2	5	0.00751	0.0261	0.922356	3
Kctd6	6	0.00752	0.0299	0.922356	5
Dedd	4	0.00754	0.0256	0.922356	2
Mucl1	6	0.00754	0.03	0.922356	5
Nop14	6	0.00758	0.0301	0.922356	3
Gon4l	4	0.0076	0.0257	0.922356	1
Alms1	7	0.00764	0.0307	0.922356	1
Tpbg	5	0.00767	0.0266	0.922356	3
Fam193a	5	0.00767	0.0266	0.922356	2
Ankdd1b	4	0.00769	0.0259	0.922356	3
Nsun5	8	0.00769	0.0337	0.922356	4
Leprel1	7	0.0077	0.0309	0.922356	4
Acaa1a	6	0.00778	0.0309	0.922356	5
Inip	6	0.00778	0.0309	0.922356	4
Slc4a5	7	0.00779	0.0312	0.922356	2
Hpgd	8	0.0078	0.0341	0.922356	5
Tslp	5	0.00783	0.0271	0.922356	3
Tmem184b	5	0.00786	0.0271	0.922356	3
Slc13a1	7	0.00787	0.0315	0.922356	3
Slco2b1	7	0.0079	0.0316	0.922356	2
Nipal1	8	0.00791	0.0346	0.922356	5
Krt19	3	0.00793	0.0215	0.922356	3
Katna1	5	0.00793	0.0274	0.922356	4
B230216G23Rik	4	0.00794	0.0265	0.922356	1
Dtx2	6	0.00795	0.0315	0.922356	3
Tas2r135	3	0.00796	0.0215	0.922356	3
Cacna2d1	5	0.00797	0.0275	0.922356	4
Acap2	4	0.00798	0.0266	0.922356	3
Tcl1b2	5	0.00799	0.0276	0.922356	3
Eva1a	7	0.00799	0.0319	0.922356	5
1110051M20Rik	4	0.008	0.0266	0.922356	3
Plch2	6	0.008	0.0317	0.922356	4
Mpp2	8	0.00802	0.035	0.922356	4
Kalrn	6	0.00814	0.0322	0.922356	5
4933415F23Rik	7	0.00815	0.0324	0.922356	4
Rgs2	4	0.00816	0.027	0.922356	3
Arhgap36	6	0.00816	0.0322	0.922356	2
Snx31	7	0.00817	0.0325	0.922356	3
Pcdha4-g	7	0.00817	0.0325	0.922356	5
Lpar1	3	0.00818	0.0221	0.922356	2
Car10	6	0.00819	0.0323	0.922356	5
Dpysl2	2	0.0082	0.0156	0.922356	2
Csgalnact1	6	0.0082	0.0324	0.922356	5
Ubap1	8	0.00821	0.0358	0.922356	3
Topbp1	6	0.00824	0.0325	0.922356	5
Nup88	5	0.00826	0.0284	0.922356	4
Ankra2	5	0.00828	0.0284	0.922356	4
Zfp354a	6	0.00829	0.0327	0.922356	1
Tpra1	5	0.0083	0.0285	0.922356	2
Tmed7	5	0.00835	0.0286	0.922356	4
Ydjc	6	0.00835	0.0329	0.922356	5
Cdk2	5	0.00836	0.0287	0.922356	2
4933402E13Rik	5	0.00837	0.0287	0.922356	3
Laptm5	5	0.0084	0.0288	0.922356	4
Arl2	6	0.00842	0.0332	0.922356	3
Enpp7	6	0.00842	0.0332	0.922356	5
Mzb1	5	0.00847	0.029	0.922356	1
Atp6v0e2	2	0.0085	0.0161	0.922356	1
Lypd6	3	0.0085	0.0229	0.922356	2
Timm44	5	0.00851	0.0291	0.922356	3
Prph2	6	0.00853	0.0335	0.922356	5
Gab2	7	0.00853	0.0338	0.922356	5
Npc2	2	0.00853	0.0162	0.922356	2
Nap1l3	5	0.00854	0.0292	0.922356	4
Prss37	6	0.00854	0.0336	0.922356	4
Snx19	6	0.00857	0.0337	0.922356	3
Wbscr27	3	0.00857	0.0231	0.922356	2
Oaz1	7	0.00859	0.034	0.922356	5
Trmt10c	4	0.00863	0.0281	0.922356	2
Gm9125	3	0.00863	0.0232	0.922356	2
Tbx2	6	0.00864	0.034	0.922356	2
Catsperb	6	0.00865	0.034	0.922356	4
Mcph1	7	0.00865	0.0342	0.922356	4
D630039A03Rik	6	0.00868	0.0341	0.922356	3
Zfp583	4	0.00868	0.0282	0.922356	3
Npffr2	5	0.0087	0.0297	0.922356	4
Ankrd54	5	0.00871	0.0297	0.922356	4
Pm20d1	4	0.00871	0.0283	0.922356	1
Icos	5	0.00872	0.0297	0.922356	4
Cilp	4	0.00874	0.0284	0.922356	2
Dydc2	6	0.00874	0.0343	0.922356	3
Tcf15	5	0.0088	0.03	0.922356	4
Fgl1	6	0.00881	0.0345	0.922356	3
Vapa	6	0.00881	0.0345	0.922356	3
Pdha2	5	0.00891	0.0303	0.922356	2
Polm	3	0.00892	0.024	0.922356	2
Clec4a3	5	0.00892	0.0303	0.922356	4
Defb6	5	0.00895	0.0304	0.922356	4
Irg1	4	0.00896	0.0289	0.922356	3
Kdelr2	5	0.00896	0.0305	0.922356	4
Lrrc73	5	0.00897	0.0305	0.922356	4
D830031N03Rik	7	0.00904	0.0354	0.922356	2
Elk3	5	0.00904	0.0307	0.922356	4
Tbcb	4	0.00906	0.0291	0.922356	1
1700067P10Rik	7	0.00907	0.0356	0.922356	4
Lgr6	5	0.00908	0.0308	0.922356	4
Tmem92	4	0.0091	0.0292	0.922356	3
Slamf8	7	0.00911	0.0357	0.922356	5
Rrh	6	0.00913	0.0357	0.922356	4
Lrrc38	7	0.00914	0.0358	0.922356	3
Lrrk1	5	0.00917	0.0311	0.922356	2
Rslcan18	3	0.00922	0.0248	0.922356	2
Pcmtd1	7	0.00924	0.0361	0.922356	4
Bcl2a1a	6	0.00926	0.0361	0.922356	2
Galnt9	6	0.00928	0.0362	0.922356	5
Sbno2	3	0.00929	0.025	0.922356	2
Hes6	5	0.0093	0.0315	0.922356	4
Dmtf1	8	0.00932	0.04	0.925021	5
D930020B18Rik	7	0.00932	0.0364	0.922356	5
Kdm1a	5	0.00933	0.0316	0.922356	3
4933409G03Rik	2	0.00933	0.0177	0.922356	2
1700037C18Rik	6	0.00935	0.0365	0.922356	3
Pde10a	4	0.00936	0.0298	0.922356	3
Styk1	4	0.00937	0.0299	0.922356	2
Plat	4	0.00939	0.0299	0.922356	3
Mcat	4	0.0094	0.0299	0.922356	1
Prrt1	6	0.00944	0.0368	0.922356	3
Sephs1	5	0.00944	0.0319	0.922356	3
Zc3h12a	6	0.00945	0.0368	0.922356	4
Gm16515	3	0.00946	0.0254	0.922356	3
Ndor1	5	0.00946	0.032	0.922356	4
Fbxw26	7	0.00947	0.0369	0.922356	3
Tmem126b	6	0.00948	0.0369	0.922356	3
Wt1	7	0.0095	0.037	0.922356	4
Ndufa9	8	0.00952	0.0408	0.926528	5
Gm7325	6	0.00953	0.0371	0.922356	5
Zfp605	5	0.00954	0.0322	0.922356	3
Agpat4	5	0.00954	0.0322	0.922356	2
Slc1a5	6	0.00954	0.0371	0.922356	3
Zcchc4	7	0.00957	0.0373	0.922356	5
Tmub2	4	0.00957	0.0303	0.922356	2
Itga3	4	0.00963	0.0304	0.922356	3
Brca2	4	0.0097	0.0306	0.922356	2
Spata33	9	0.00972	0.042	0.928714	4
Tmod4	4	0.00974	0.0307	0.922356	2
Rnps1	5	0.00976	0.0329	0.922356	4
Slfn8	7	0.00977	0.0379	0.922356	5
Zfp39	6	0.00978	0.038	0.922356	3
Tnfrsf10b	6	0.00979	0.038	0.922356	3
Cldn24	6	0.00979	0.038	0.922356	5
Ptchd4	3	0.00979	0.0263	0.922356	1
Kntc1	6	0.00983	0.0382	0.923408	2
Gm14092	6	0.00984	0.0382	0.923408	5
Mark3	5	0.00987	0.0332	0.922356	4
Kcnv1	2	0.00991	0.0188	0.922356	2
Anxa4	4	0.01	0.0313	0.922356	3
Nipal2	6	0.01	0.0389	0.923764	4
Papolb	7	0.01	0.0388	0.923764	3
Gpr171	4	0.0101	0.0315	0.922356	3
Cxcl5	5	0.0101	0.0339	0.922356	4
Cyp4a14	5	0.0101	0.034	0.922356	2
Akr1b8	2	0.0101	0.0192	0.922356	2
Setd4	5	0.0102	0.034	0.922356	4
Zfp646	3	0.0102	0.0272	0.922356	3
Moxd1	6	0.0102	0.0394	0.925021	4
Cpsf6	4	0.0102	0.0318	0.922356	3
Il17rb	7	0.0102	0.0395	0.925021	5
Zfp449	5	0.0103	0.0343	0.922356	4
Kif1b	6	0.0103	0.0395	0.925021	3
Sstr4	6	0.0103	0.0395	0.925021	3
Ndufa8	5	0.0103	0.0345	0.922356	1
H2-Bl	5	0.0103	0.0346	0.922356	4
Rhog	5	0.0103	0.0346	0.922356	2
Cyp1a1	6	0.0104	0.0399	0.925021	3
Tomm6	3	0.0104	0.0279	0.922356	2
Lcn10	4	0.0104	0.0324	0.922356	2
Tmem238	7	0.0105	0.0402	0.925021	4
Tesc	7	0.0105	0.0403	0.925021	3
Fam126a	3	0.0105	0.028	0.922356	3
H2afx	6	0.0106	0.0403	0.925021	4
Actb	6	0.0106	0.0404	0.925021	3
Dppa1	4	0.0106	0.0328	0.922356	2
Dgat2l6	4	0.0106	0.0328	0.922356	3
Serpina12	3	0.0107	0.0285	0.922356	1
Fam189a1	4	0.0107	0.0329	0.922356	3
Artn	5	0.0107	0.0356	0.922356	1
Ipo9	5	0.0107	0.0356	0.922356	2
Dpy19l1	5	0.0107	0.0356	0.922356	4
Adam3	7	0.0107	0.0409	0.926528	4
1110017D15Rik	6	0.0107	0.0408	0.926528	4
Opcml	4	0.0108	0.0331	0.922356	3
Fam203a	4	0.0108	0.0331	0.922356	2
Dynlrb1	3	0.0108	0.0288	0.922356	1
Adam24	4	0.0108	0.0332	0.922356	3
Myoc	2	0.0108	0.0204	0.922356	1
Mx1	4	0.0108	0.0332	0.922356	2
Rbp4	3	0.0108	0.0289	0.922356	2
Pou6f1	5	0.0108	0.036	0.922356	4
Cbwd1	4	0.0108	0.0332	0.922356	3
9230104L09Rik	5	0.0108	0.036	0.922356	4
Ndufa7	5	0.0108	0.036	0.922356	4
Lyrm9	6	0.0108	0.0411	0.926528	3
Pon1	3	0.0109	0.0292	0.922356	3
2610524H06Rik	5	0.0109	0.0363	0.922356	3
4933412E24Rik	7	0.0109	0.0418	0.926528	3
Sfxn4	3	0.011	0.0292	0.922356	2
D16Ertd472e	4	0.011	0.0336	0.922356	3
Lrrfip2	3	0.011	0.0293	0.922356	1
Nags	6	0.011	0.0416	0.926528	3
Abcb7	4	0.0111	0.0339	0.922356	1
Spink5	6	0.0111	0.0418	0.926528	2
Col8a1	6	0.0111	0.0419	0.926528	3
Brap	6	0.0111	0.0419	0.926528	3
Stk19	5	0.0111	0.037	0.922356	3
Ccs	3	0.0112	0.0298	0.922356	2
1700029P11Rik	4	0.0112	0.0341	0.922356	3
Mapk11	5	0.0112	0.0372	0.922356	3
Cntnap5c	7	0.0112	0.0428	0.930438	3
Hoxa1	6	0.0113	0.0423	0.930438	4
Tnnc1	6	0.0113	0.0424	0.930438	4
Erp27	7	0.0114	0.0433	0.931088	4
Esco1	3	0.0114	0.0303	0.922356	3
Mrgprh	5	0.0114	0.0378	0.922356	1
Pdcl2	5	0.0114	0.0379	0.922356	3
Shroom2	4	0.0114	0.0346	0.922356	2
Mrp63	6	0.0114	0.0427	0.930438	2
Top1mt	9	0.0115	0.0484	0.935529	3
Ttf2	2	0.0115	0.0217	0.922356	1
Tm6sf1	5	0.0115	0.038	0.922356	2
Snrk	4	0.0116	0.0349	0.922356	3
Slc6a2	9	0.0116	0.0488	0.935529	5
Art2b	6	0.0116	0.0432	0.931088	4
Cenph	5	0.0116	0.0384	0.923408	1
Slc27a6	6	0.0116	0.0432	0.931088	2
Sugp1	6	0.0116	0.0432	0.931088	2
Tbc1d13	4	0.0117	0.0351	0.922356	3
Magt1	4	0.0117	0.0351	0.922356	2
Shprh	3	0.0117	0.031	0.922356	2
Rbp3	3	0.0117	0.031	0.922356	3
2310044G17Rik	7	0.0117	0.0443	0.934175	5
Prl3c1	4	0.0117	0.0353	0.922356	2
Ptpn1	7	0.0118	0.0445	0.935011	2
Prr16	5	0.0118	0.0389	0.923764	4
Tecrl	4	0.0118	0.0354	0.922356	3
Actr8	6	0.0118	0.0437	0.931088	3
Ifit3	3	0.0119	0.0315	0.922356	2
Thumpd2	5	0.0119	0.0391	0.925021	3
Syt13	5	0.0119	0.0392	0.925021	4
Chmp1b	8	0.0119	0.0486	0.935529	4
Pcdhb18	5	0.0119	0.0392	0.925021	2
Wwp2	4	0.0119	0.0357	0.922356	3
Pced1a	5	0.0119	0.0394	0.925021	3
Slc45a3	6	0.012	0.044	0.932301	4
Cept1	3	0.012	0.0318	0.922356	1
Pth	5	0.012	0.0396	0.925021	4
Rassf1	5	0.0121	0.0397	0.925021	3
Sprr2a1	4	0.0121	0.0362	0.922356	3
Sprr2a2	4	0.0121	0.0362	0.922356	3
1700123I01Rik	5	0.0121	0.0399	0.925021	3
Ppib	7	0.0121	0.0457	0.935145	1
Gcsh	4	0.0121	0.0362	0.922356	1
Fhdc1	3	0.0121	0.0322	0.922356	2
Srrd	3	0.0121	0.0322	0.922356	3
Qrich2	6	0.0121	0.0446	0.935011	3
Itih2	8	0.0122	0.0495	0.941046	4
Lum	4	0.0122	0.0363	0.922356	3
Tbc1d8b	6	0.0122	0.0447	0.935011	4
Rps12	3	0.0122	0.0324	0.922356	2
Bbs10	6	0.0123	0.0449	0.935011	3
Mboat2	8	0.0123	0.0499	0.941459	4
Cntf	6	0.0123	0.045	0.935011	3
Ubqln3	9	0.0123	0.0516	0.941459	4
Rbm27	5	0.0123	0.0405	0.925021	3
Gm4981	6	0.0123	0.0451	0.935011	3
Lbh	7	0.0123	0.0463	0.935529	5
Tekt1	6	0.0123	0.0451	0.935011	4
Fads6	3	0.0124	0.0327	0.922356	3
Spsb3	6	0.0124	0.0453	0.935145	4
Mkrn2	8	0.0124	0.0502	0.941459	1
Spon1	6	0.0124	0.0453	0.935145	3
Rbfox2	5	0.0124	0.0408	0.926528	2
Med19	3	0.0124	0.0329	0.922356	1
Fam167a	4	0.0125	0.037	0.922356	2
Ccdc177	6	0.0125	0.0455	0.935145	4
Tnfrsf1b	8	0.0125	0.0504	0.941459	5
Plekhg3	4	0.0125	0.037	0.922356	3
Nhlrc2	5	0.0125	0.041	0.926528	4
Rnf19a	4	0.0125	0.0371	0.922356	2
Sh3bp5	8	0.0125	0.0506	0.941459	3
Arhgef10	4	0.0126	0.0372	0.922356	3
Myo18a	3	0.0126	0.0333	0.922356	3
Ranbp6	7	0.0126	0.0472	0.935529	3
Ms4a4c	4	0.0126	0.0372	0.922356	2
Ccdc47	6	0.0126	0.0459	0.935145	4
Etnk1	4	0.0127	0.0374	0.922356	2
Krtap14	6	0.0127	0.046	0.935145	3
Fra10ac1	5	0.0127	0.0415	0.926528	4
Rnaset2b	4	0.0127	0.0375	0.922356	3
Rnaset2a	4	0.0127	0.0375	0.922356	3
Tdpoz5	5	0.0127	0.0416	0.926528	2
Gm10697	5	0.0127	0.0416	0.926528	2
Slc24a4	5	0.0127	0.0417	0.926528	3
Rgs16	4	0.0127	0.0376	0.922356	2
A4galt	5	0.0127	0.0417	0.926528	4
Tnip2	3	0.0127	0.0337	0.922356	2
Trappc12	8	0.0128	0.0512	0.941459	4
Dgkq	5	0.0128	0.0418	0.926528	3
Fam13a	3	0.0128	0.0338	0.922356	2
Apol11a	5	0.0128	0.0419	0.926528	2
Hsd17b12	6	0.0128	0.0464	0.935529	4
Tmem47	8	0.0128	0.0515	0.941459	5
Rsad2	6	0.0129	0.0466	0.935529	2
Smad7	3	0.0129	0.0341	0.922356	2
Myo15	2	0.0129	0.0243	0.922356	2
Leo1	4	0.0129	0.038	0.922356	2
Itfg3	5	0.013	0.0424	0.930438	3
Efhb	6	0.013	0.0468	0.935529	1
Phf1	1	0.013	0.0129	0.922356	1
4930547C10Rik	2	0.013	0.0244	0.922356	1
Camkk2	6	0.013	0.0469	0.935529	4
Hpd	6	0.013	0.0469	0.935529	4
Zic4	4	0.013	0.0382	0.923408	3
Tmem260	6	0.013	0.0469	0.935529	4
Polq	6	0.013	0.0469	0.935529	4
Tspan3	8	0.013	0.052	0.941459	5
Mnat1	7	0.013	0.0486	0.935529	2
Atp8b1	5	0.0131	0.0426	0.930438	4
Msl2	5	0.0131	0.0426	0.930438	2
Rdh9	5	0.0131	0.0427	0.930438	3
Abca15	7	0.0131	0.0489	0.935529	2
Vcan	7	0.0131	0.0489	0.935529	5
Rnf220	4	0.0131	0.0384	0.923408	1
Zfp36l3	4	0.0132	0.0385	0.923408	2
Tle4	4	0.0132	0.0385	0.923408	3
Phc2	4	0.0132	0.0386	0.923408	3
Lrrc27	4	0.0132	0.0386	0.923408	2
Creld1	6	0.0132	0.0475	0.935529	1
Crhbp	5	0.0132	0.0431	0.931088	3
E130309D02Rik	5	0.0133	0.0432	0.931088	4
Tymp	4	0.0133	0.0387	0.923764	3
4930444G20Rik	4	0.0133	0.0388	0.923764	3
1700054O13Rik	8	0.0133	0.0529	0.942579	5
Yeats4	3	0.0133	0.0351	0.922356	3
Zfp180	5	0.0133	0.0434	0.931088	3
Spata31	5	0.0134	0.0436	0.931088	1
Spef1	7	0.0134	0.0498	0.941459	4
Adck2	6	0.0134	0.048	0.935529	2
BC049635	5	0.0134	0.0437	0.931088	3
4930432K21Rik	6	0.0135	0.0482	0.935529	3
Fbxl15	4	0.0135	0.0393	0.925021	3
Krt14	5	0.0136	0.044	0.932301	3
Anxa7	5	0.0136	0.0441	0.932301	4
Naa38	3	0.0136	0.0359	0.922356	2
Trak1	2	0.0136	0.0257	0.922356	1
1700008P02Rik	4	0.0137	0.0397	0.925021	2
Rnf168	6	0.0137	0.0487	0.935529	3
Atmin	6	0.0137	0.0487	0.935529	3
Dennd4a	7	0.0137	0.0508	0.941459	5
Slc38a10	4	0.0137	0.0398	0.925021	3
Ube2o	4	0.0137	0.0398	0.925021	2
Gys1	3	0.0138	0.0362	0.922356	1
Nat14	9	0.0138	0.0568	0.947856	3
Dennd6b	6	0.0138	0.049	0.935738	3
Sox21	4	0.0138	0.0401	0.925021	2
Alx1	5	0.0139	0.0451	0.935011	4
Eri3	5	0.0139	0.0451	0.935011	2
Zfp511	4	0.014	0.0404	0.925021	3
Mcc	4	0.014	0.0404	0.925021	3
Zfp239	4	0.014	0.0405	0.925021	2
Zfp101	8	0.0141	0.0553	0.947856	5
Spin1	4	0.0141	0.0407	0.926528	3
Rasal2	7	0.0141	0.0522	0.941459	5
Tmc1	6	0.0141	0.0498	0.941459	3
Iffo1	5	0.0141	0.0457	0.935145	2
Akr1c13	4	0.0141	0.0408	0.926528	3
Vstm5	5	0.0141	0.0457	0.935145	4
4930519F16Rik	5	0.0142	0.0458	0.935145	3
Zfp574	3	0.0142	0.0373	0.922356	2
Abcb11	5	0.0142	0.0459	0.935145	3
Nxt2	6	0.0142	0.05	0.941459	4
Tbc1d16	3	0.0142	0.0373	0.922356	3
Mamstr	6	0.0143	0.0501	0.941459	3
Usp49	4	0.0143	0.0411	0.926528	3
Tulp4	3	0.0143	0.0376	0.922356	3
C1rb	3	0.0143	0.0376	0.922356	1
Rnf32	7	0.0143	0.0529	0.942579	5
Slc25a1	5	0.0144	0.0463	0.935529	1
Csf2rb	3	0.0144	0.0377	0.922356	1
Abca1	4	0.0144	0.0413	0.926528	2
Slc28a3	6	0.0144	0.0505	0.941459	2
Aox2	4	0.0144	0.0414	0.926528	3
Wdr8	5	0.0144	0.0465	0.935529	2
Prpmp5	8	0.0145	0.0565	0.947856	5
Cbln4	2	0.0145	0.0271	0.922356	2
AA986860	5	0.0145	0.0468	0.935529	2
Adipor2	2	0.0146	0.0273	0.922356	1
Kcna10	5	0.0146	0.0472	0.935529	3
Slc24a5	3	0.0147	0.0385	0.923408	3
Calml4	4	0.0147	0.0421	0.929016	1
Tspan8	6	0.0147	0.0514	0.941459	2
Cybrd1	5	0.0148	0.0475	0.935529	4
Spata20	6	0.0148	0.0515	0.941459	3
Sec22a	5	0.0148	0.0476	0.935529	2
Cmtm4	5	0.0148	0.0476	0.935529	4
Lrfn1	7	0.0148	0.0544	0.947856	4
Timp4	4	0.0148	0.0424	0.930438	3
Atp6v0a4	7	0.0148	0.0545	0.947856	4
Hdac1	5	0.0149	0.0478	0.935529	4
Pigl	6	0.0149	0.0518	0.941459	3
D630045J12Rik	5	0.0149	0.0479	0.935529	2
Fam32a	6	0.0149	0.0519	0.941459	2
Pde4b	4	0.0149	0.0426	0.930438	2
Llph	5	0.0149	0.048	0.935529	2
Cyp11a1	4	0.015	0.0427	0.930438	3
Slc13a4	6	0.015	0.052	0.941459	2
Ncmap	5	0.015	0.0481	0.935529	4
Fundc2	5	0.015	0.0482	0.935529	2
Dhx34	5	0.015	0.0482	0.935529	3
St6gal2	6	0.015	0.0522	0.941459	3
Pdcd1	8	0.0151	0.0583	0.952086	5
Cxcl12	3	0.0151	0.0394	0.925021	3
Ube2cbp	6	0.0151	0.0523	0.941459	4
Tmem176b	7	0.0151	0.0552	0.947856	5
Abhd6	4	0.0151	0.043	0.931088	1
C1qtnf2	6	0.0151	0.0524	0.941459	3
Tex36	5	0.0151	0.0485	0.935529	1
Ngrn	3	0.0151	0.0396	0.925021	3
Thbs2	5	0.0151	0.0486	0.935529	2
Samd14	6	0.0151	0.0525	0.941459	4
BC100451	3	0.0151	0.0396	0.925021	3
Baiap3	5	0.0151	0.0486	0.935529	3
Timd4	6	0.0152	0.0525	0.941459	3
Glod5	6	0.0152	0.0526	0.941459	4
Satl1	4	0.0152	0.0432	0.931088	3
BC005624	8	0.0152	0.0588	0.953192	3
Eif3l	5	0.0152	0.0489	0.935529	4
Gm5803	5	0.0153	0.0489	0.935529	2
Hmx1	4	0.0153	0.0434	0.931088	3
Dhrs7b	6	0.0153	0.0528	0.942579	3
Gxylt2	7	0.0153	0.0559	0.947856	2
Rasa2	9	0.0153	0.0621	0.957367	4
Rfpl4	6	0.0153	0.0529	0.942579	3
S100a14	3	0.0153	0.04	0.925021	3
Fubp1	5	0.0153	0.0491	0.935738	3
Gm6812	4	0.0154	0.0436	0.931088	2
1700020N15Rik	4	0.0154	0.0436	0.931088	2
Khdc1c	4	0.0154	0.0437	0.931088	2
Ddx17	6	0.0154	0.0532	0.945109	2
Hexdc	4	0.0155	0.0438	0.931775	2
Gm16381	5	0.0155	0.0496	0.941459	2
D2Wsu81e	3	0.0155	0.0405	0.925021	1
Pot1b	7	0.0155	0.0567	0.947856	5
Usf2	7	0.0156	0.0568	0.947856	4
Trib2	5	0.0156	0.05	0.941459	4
Neil3	4	0.0156	0.0443	0.934175	1
Ubtfl1	7	0.0157	0.0571	0.947856	4
Prop1	5	0.0157	0.0501	0.941459	4
Pou3f4	6	0.0157	0.0538	0.946539	2
Sntn	6	0.0157	0.0539	0.946539	3
Sec16b	5	0.0157	0.0502	0.941459	1
Ube2w	8	0.0157	0.0602	0.955305	5
Zpbp	5	0.0157	0.0504	0.941459	2
Fmr1nb	7	0.0157	0.0573	0.947856	3
Ift140	7	0.0158	0.0574	0.947856	4
Pi16	5	0.0158	0.0504	0.941459	2
Rpp25	6	0.0158	0.0541	0.947856	3
Ncoa1	3	0.0158	0.0413	0.926528	2
Sepn1	4	0.0158	0.0447	0.935011	2
Trerf1	4	0.0159	0.0448	0.935011	1
Zfml	3	0.0159	0.0414	0.926528	2
Pou5f1	5	0.0159	0.0509	0.941459	4
Pld2	7	0.0159	0.058	0.951003	3
B3gnt5	4	0.0159	0.045	0.935011	2
Dos	4	0.016	0.0451	0.935011	2
Slc17a2	5	0.016	0.0511	0.941459	3
Gm8817	7	0.016	0.0581	0.951003	4
Rae1	4	0.016	0.0452	0.935011	2
Rhbdl3	5	0.0161	0.0513	0.941459	4
Gm4906	5	0.0161	0.0515	0.941459	2
Ms4a8a	7	0.0161	0.0585	0.953192	3
Tldc1	5	0.0162	0.0516	0.941459	1
Zbtb11	4	0.0162	0.0455	0.935145	2
Rrp7a	3	0.0162	0.0422	0.930438	3
2700081O15Rik	5	0.0162	0.0517	0.941459	1
Myo10	6	0.0163	0.0554	0.947856	2
Rps6ka3	2	0.0163	0.0303	0.922356	2
Sdhb	6	0.0163	0.0555	0.947856	3
Wnt8a	5	0.0163	0.0521	0.941459	2
Usf1	7	0.0163	0.0592	0.953192	4
Fam162b	4	0.0164	0.046	0.935145	3
Irf9	4	0.0164	0.046	0.935145	3
D5Ertd579e	7	0.0164	0.0594	0.953192	4
F2rl3	3	0.0164	0.0428	0.930438	2
Gm5136	5	0.0164	0.0524	0.941459	3
Osr1	4	0.0165	0.0461	0.935529	3
Htr3a	7	0.0165	0.0596	0.954443	5
Ncr1	6	0.0165	0.056	0.947856	2
Foxb2	8	0.0165	0.0627	0.957367	4
Ttll1	9	0.0165	0.0665	0.964761	4
Actr6	2	0.0166	0.0308	0.922356	1
Ece1	6	0.0166	0.0562	0.947856	4
2810428I15Rik	6	0.0166	0.0563	0.947856	4
Itpr2	5	0.0166	0.0529	0.942579	3
Clptm1	4	0.0166	0.0466	0.935529	2
Fndc7	6	0.0167	0.0565	0.947856	3
Gm20594	2	0.0167	0.031	0.922356	2
Arf1	6	0.0167	0.0565	0.947856	4
Tfam	5	0.0167	0.0533	0.945109	3
Fam211a	5	0.0167	0.0533	0.945109	3
Ilkap	5	0.0168	0.0535	0.946539	4
Ifnl2	3	0.0168	0.0438	0.931775	3
Sowahc	8	0.0168	0.0636	0.957367	5
Wisp3	3	0.0169	0.0439	0.932301	2
Slc4a10	6	0.0169	0.057	0.947856	1
Pctp	4	0.0169	0.0471	0.935529	2
Nfe2l1	5	0.017	0.0539	0.946539	3
Cars2	6	0.017	0.0572	0.947856	3
Samt2	5	0.017	0.0539	0.946539	3
Cklf	3	0.017	0.0443	0.934175	2
Nat8	4	0.0171	0.0475	0.935529	2
Epha5	6	0.0171	0.0575	0.947856	3
Smurf2	7	0.0171	0.0616	0.957292	4
Gpr176	7	0.0171	0.0616	0.957292	1
Rell2	2	0.0171	0.0317	0.922356	2
Adamts17	5	0.0171	0.0544	0.947856	3
Zfp354c	3	0.0172	0.0447	0.935011	2
Bag4	5	0.0173	0.0547	0.947856	3
Rpp38	4	0.0173	0.048	0.935529	1
Suv420h2	4	0.0173	0.048	0.935529	3
B4galt3	5	0.0173	0.055	0.947856	4
Chac1	3	0.0174	0.0451	0.935011	2
Sec61a2	5	0.0174	0.0551	0.947856	3
Ctag2	5	0.0174	0.0551	0.947856	1
Endou	7	0.0174	0.0627	0.957367	4
Mcts1	3	0.0175	0.0454	0.935145	2
Tbc1d9	4	0.0175	0.0484	0.935529	2
Rpn2	6	0.0175	0.0586	0.953192	4
Cd151	8	0.0175	0.0656	0.963222	2
Rbm7	5	0.0175	0.0555	0.947856	4
Frmd7	4	0.0175	0.0486	0.935529	3
Snrpd1	2	0.0175	0.0326	0.922356	2
Slc25a47	5	0.0176	0.0556	0.947856	2
Necab2	6	0.0176	0.0588	0.953192	3
Rftn1	5	0.0176	0.0557	0.947856	3
Shisa5	7	0.0176	0.0632	0.957367	3
Ngly1	3	0.0176	0.0457	0.935145	1
Adck1	5	0.0176	0.0557	0.947856	2
Surf6	5	0.0176	0.0559	0.947856	3
Islr2	7	0.0177	0.0634	0.957367	2
Dcdc2b	2	0.0177	0.0329	0.922356	2
Klk14	6	0.0178	0.0593	0.953192	4
Glyatl3	5	0.0178	0.0562	0.947856	1
BC049352	7	0.0178	0.0638	0.958478	4
Mettl24	7	0.0179	0.0642	0.958813	2
Pbx4	2	0.0179	0.0333	0.922356	2
Cnrip1	5	0.018	0.0568	0.947856	2
Abhd17a	2	0.018	0.0334	0.922356	2
Lonrf3	5	0.0181	0.057	0.947856	4
Scarb1	5	0.0181	0.0572	0.947856	4
Tmem43	6	0.0181	0.0602	0.955305	3
Mmp27	3	0.0181	0.047	0.935529	3
Pmfbp1	2	0.0181	0.0336	0.922356	2
Drg1	7	0.0181	0.0649	0.960531	4
C4b	2	0.0181	0.0336	0.922356	1
Ceacam12	4	0.0182	0.0499	0.941459	1
Gm8994	6	0.0182	0.0604	0.955305	4
Gstm4	5	0.0182	0.0574	0.947856	2
Sct	5	0.0182	0.0574	0.947856	4
Rab3a	5	0.0182	0.0574	0.947856	4
D430042O09Rik	4	0.0182	0.05	0.941459	3
Akr1c21	7	0.0182	0.0652	0.960531	4
Ttll13	6	0.0182	0.0605	0.955305	1
Gm1527	5	0.0182	0.0575	0.947856	4
Ift81	3	0.0182	0.0473	0.935529	3
Plcb4	5	0.0183	0.0576	0.948547	3
Prkrir	4	0.0183	0.0502	0.941459	2
4930480E11Rik	2	0.0183	0.0339	0.922356	1
Luzp1	6	0.0183	0.0608	0.956574	3
Il12a	3	0.0184	0.0476	0.935529	1
Polb	8	0.0184	0.0681	0.964761	5
Nfkbiz	3	0.0184	0.0477	0.935529	3
Fosl1	4	0.0184	0.0505	0.941459	2
Bcl7c	6	0.0184	0.061	0.957292	3
Adam28	5	0.0185	0.0581	0.951003	2
Dmrt2	6	0.0185	0.0612	0.957292	1
Zc4h2	4	0.0185	0.0507	0.941459	1
Rsc1a1	5	0.0185	0.0583	0.952086	2
Arl1	5	0.0186	0.0584	0.953192	3
BC061194	6	0.0186	0.0615	0.957292	3
Adra2b	5	0.0186	0.0586	0.953192	2
Cdca3	7	0.0186	0.0665	0.964761	5
Foxc2	6	0.0186	0.0616	0.957292	2
Tomm40l	3	0.0186	0.0482	0.935529	1
Ankmy1	8	0.0187	0.069	0.964761	5
Acaa1b	6	0.0187	0.0617	0.957367	2
Tac1	4	0.0187	0.0511	0.941459	3
Rtfdc1	2	0.0187	0.0346	0.922356	2
Rdh8	7	0.0187	0.0667	0.964761	4
Ercc6l	5	0.0187	0.0588	0.953192	3
Serpine3	6	0.0187	0.0618	0.957367	4
Smagp	5	0.0188	0.0591	0.953192	3
Frk	7	0.0188	0.0671	0.964761	2
Trim28	5	0.0189	0.0593	0.953192	4
Rhobtb3	6	0.0189	0.0622	0.957367	4
Prss52	5	0.0189	0.0594	0.953192	2
Usp45	5	0.0189	0.0595	0.953192	3
Dscr3	3	0.019	0.0491	0.935738	1
Kcna7	6	0.019	0.0625	0.957367	4
Nsl1	4	0.019	0.0517	0.941459	2
Exosc2	3	0.019	0.0492	0.935738	3
Rab3ip	6	0.019	0.0626	0.957367	4
Cd5l	6	0.0191	0.0627	0.957367	4
Ifngr1	4	0.0191	0.052	0.941459	3
Arhgap27	7	0.0191	0.0681	0.964761	3
Hdac7	5	0.0191	0.0601	0.955305	2
Tm2d3	7	0.0191	0.0681	0.964761	4
Atg5	6	0.0192	0.0629	0.957367	4
Alg5	5	0.0192	0.0602	0.955305	3
Ythdc1	5	0.0192	0.0602	0.955305	2
Ppfia2	9	0.0192	0.0756	0.964761	4
Hsdl2	5	0.0192	0.0603	0.955305	2
Mylk3	5	0.0192	0.0603	0.955305	2
Setdb1	6	0.0192	0.0631	0.957367	4
Tmem163	6	0.0192	0.0632	0.957367	4
Ptplad1	4	0.0193	0.0524	0.941459	2
Tacr1	7	0.0193	0.0686	0.964761	2
Dennd1a	6	0.0193	0.0633	0.957367	1
Klk1b21	4	0.0193	0.0525	0.941459	1
Obp2a	2	0.0193	0.0358	0.922356	2
Pdgfd	5	0.0193	0.0606	0.955767	4
Fbxo11	5	0.0193	0.0606	0.955767	4
Otor	2	0.0194	0.0358	0.922356	2
Bcl9	5	0.0194	0.0608	0.956574	2
Gm9268	6	0.0194	0.0636	0.957367	4
Tinf2	2	0.0194	0.0359	0.922356	1
Zfp748	5	0.0194	0.0608	0.956574	4
Ltb	5	0.0195	0.061	0.95704	2
Chchd5	8	0.0195	0.0714	0.964761	3
5730559C18Rik	4	0.0195	0.0529	0.942579	3
1700023F06Rik	3	0.0195	0.0504	0.941459	2
Exosc8	3	0.0195	0.0504	0.941459	2
BC048562	2	0.0196	0.0362	0.922356	2
Polr2g	5	0.0196	0.0614	0.957292	3
H2-Ke6	7	0.0197	0.0698	0.964761	3
Trappc13	8	0.0197	0.0721	0.964761	4
Stac3	5	0.0197	0.0617	0.957367	3
Ccdc142	2	0.0198	0.0366	0.922356	2
Mrgprb2	3	0.0198	0.051	0.941459	1
Aldh2	2	0.0198	0.0366	0.922356	2
Ctc1	8	0.0198	0.0723	0.964761	3
Commd5	7	0.0198	0.0702	0.964761	3
4930519G04Rik	4	0.0198	0.0536	0.946539	1
Actrt1	6	0.0198	0.0647	0.960531	3
AA792892	6	0.0198	0.0647	0.960531	3
Emx2	6	0.0198	0.0647	0.960531	4
Rnf41	6	0.0199	0.0648	0.960531	1
Defa22	3	0.0199	0.0512	0.941459	2
Acad8	5	0.0199	0.0621	0.957367	3
Duxbl1	3	0.0199	0.0514	0.941459	3
Duxbl3	3	0.0199	0.0514	0.941459	3
Duxbl2	3	0.0199	0.0514	0.941459	3
Icmt	2	0.02	0.037	0.922356	1
Adamts9	6	0.02	0.0652	0.960531	2
Gtpbp1	4	0.02	0.0542	0.947856	3
Ifna4	5	0.0201	0.0626	0.957367	4
Tango2	3	0.0201	0.0517	0.941459	3
Xpo7	7	0.0201	0.071	0.964761	4
Letm2	5	0.0201	0.0627	0.957367	3
Zfp691	7	0.0201	0.0711	0.964761	5
Lig4	4	0.0201	0.0543	0.947856	2
Tmem50a	5	0.0201	0.0628	0.957367	4
Thsd4	5	0.0202	0.0629	0.957367	4
Fam188b	5	0.0202	0.0629	0.957367	3
40238	3	0.0202	0.052	0.941459	3
Atp6v1e2	5	0.0202	0.0631	0.957367	3
Grip2	4	0.0203	0.0547	0.947856	2
Phyhip	4	0.0203	0.0547	0.947856	3
D3Bwg0562e	5	0.0204	0.0635	0.957367	2
Wnt8b	4	0.0204	0.0549	0.947856	2
Sfrp4	4	0.0204	0.0549	0.947856	3
Ube2e3	4	0.0204	0.0549	0.947856	3
Tnc	5	0.0204	0.0636	0.957367	1
Hcrtr2	6	0.0204	0.0663	0.964761	3
Klra1	5	0.0205	0.0637	0.958115	3
Pcif1	7	0.0205	0.0722	0.964761	3
Slc9a9	7	0.0205	0.0722	0.964761	4
Tmem135	7	0.0206	0.0724	0.964761	3
Tcstv3	5	0.0206	0.0641	0.958813	4
Dck	4	0.0206	0.0554	0.947856	1
Iqsec2	7	0.0206	0.0727	0.964761	4
Tbc1d24	5	0.0206	0.0642	0.958813	3
Yeats2	6	0.0207	0.0668	0.964761	4
C030006K11Rik	5	0.0207	0.0643	0.958813	4
Zbtb5	5	0.0207	0.0643	0.958813	3
Naa35	7	0.0207	0.0729	0.964761	5
1110004F10Rik	3	0.0207	0.0534	0.946539	3
Plekhg2	3	0.0208	0.0536	0.946539	2
Fastkd3	4	0.0208	0.0558	0.947856	3
Tmcc1	4	0.0208	0.0558	0.947856	3
Acpp	3	0.0208	0.0537	0.946539	1
Prmt6	2	0.0209	0.0386	0.923408	2
Gadd45gip1	7	0.0209	0.0734	0.964761	5
Apol7e	3	0.0209	0.0538	0.946539	2
Dao	5	0.0209	0.0651	0.960531	4
Alkbh8	5	0.0209	0.0651	0.960531	1
Tbx5	6	0.021	0.0676	0.964761	2
Panx2	5	0.021	0.0651	0.960531	2
Elp4	7	0.021	0.0738	0.964761	3
Ugt2b34	6	0.021	0.0677	0.964761	3
Hsp90ab1	6	0.021	0.0677	0.964761	4
Ptk2	3	0.021	0.0541	0.947856	2
Zfp760	3	0.0211	0.0543	0.947856	3
Fam63b	5	0.0211	0.0656	0.963222	4
Slc46a2	6	0.0211	0.068	0.964761	3
Brms1l	4	0.0212	0.0567	0.947856	3
P4ha2	5	0.0212	0.0659	0.964761	4
Ebf4	6	0.0212	0.0683	0.964761	4
Atxn7	6	0.0213	0.0683	0.964761	4
Pip5kl1	4	0.0213	0.0568	0.947856	1
Arl8b	6	0.0213	0.0684	0.964761	3
Cox6b2	3	0.0213	0.0548	0.947856	2
Prx	5	0.0213	0.0661	0.964761	4
Ggn	4	0.0213	0.057	0.947856	1
Rnf128	7	0.0214	0.0749	0.964761	4
Gp9	6	0.0214	0.0687	0.964761	2
Rbmxl1	6	0.0214	0.0688	0.964761	2
Lrp4	3	0.0214	0.0551	0.947856	3
Ehmt1	6	0.0214	0.0688	0.964761	3
Chdh	6	0.0215	0.0689	0.964761	3
Bub1b	4	0.0215	0.0574	0.947856	2
Xpo4	6	0.0215	0.069	0.964761	3
Zfp820	5	0.0215	0.0667	0.964761	2
Fcna	8	0.0216	0.0773	0.967529	5
AI317395	5	0.0216	0.0669	0.964761	3
Glis2	9	0.0216	0.0837	0.969131	4
Fam110a	7	0.0216	0.0756	0.964761	4
Cacna1e	7	0.0216	0.0757	0.964761	5
Slc25a19	4	0.0216	0.0576	0.948823	3
Rnf180	7	0.0217	0.0758	0.964761	1
Brd4	6	0.0217	0.0695	0.964761	4
D030056L22Rik	7	0.0217	0.0759	0.964761	4
Casp4	7	0.0217	0.0759	0.964761	4
Rpgr	6	0.0217	0.0695	0.964761	2
Aqp11	6	0.0217	0.0696	0.964761	3
Klrg1	4	0.0218	0.0579	0.951003	2
Esrrb	4	0.0218	0.058	0.951003	3
Rasd1	6	0.0218	0.0699	0.964761	2
Klhdc7a	4	0.0219	0.0581	0.951003	2
Pdzd2	4	0.0219	0.0581	0.951003	2
Epb4.1l3	6	0.0219	0.0699	0.964761	2
Rbm45	8	0.0219	0.0782	0.968258	4
Cacng7	7	0.0219	0.0764	0.965422	2
Lce1j	2	0.0219	0.0404	0.925021	1
Zfp334	6	0.0219	0.07	0.964761	2
Gnao1	5	0.022	0.0679	0.964761	2
Tstd2	5	0.022	0.0679	0.964761	2
Tmem38a	9	0.022	0.085	0.974593	5
Fbxl6	5	0.022	0.068	0.964761	4
Bmper	6	0.022	0.0703	0.964761	4
Tmem206	3	0.022	0.0565	0.947856	3
Tlr12	3	0.022	0.0565	0.947856	1
D130040H23Rik	7	0.0221	0.0771	0.965997	5
Gm5127	5	0.0222	0.0685	0.964761	3
Vstm2l	3	0.0222	0.0569	0.947856	1
Gm13078	7	0.0222	0.0775	0.96765	4
Srrm4	5	0.0222	0.0685	0.964761	3
Rpl19	7	0.0222	0.0775	0.96765	5
Maneal	7	0.0223	0.0777	0.96765	4
Lrrc26	3	0.0223	0.0571	0.947856	2
Snrnp40	7	0.0223	0.0777	0.96765	3
Bola2	6	0.0223	0.071	0.964761	4
Faf2	2	0.0223	0.0412	0.926528	1
Mut	5	0.0224	0.069	0.964761	3
Lamc1	5	0.0224	0.0691	0.964761	4
Galntl5	4	0.0224	0.0593	0.953192	2
Eepd1	6	0.0224	0.0713	0.964761	3
Gimap5	6	0.0224	0.0714	0.964761	4
40057	4	0.0225	0.0594	0.953192	2
Entpd4	4	0.0225	0.0595	0.953192	2
Nhlrc4	4	0.0226	0.0597	0.95459	1
Tmeff2	8	0.0226	0.0804	0.969131	5
Zdhhc5	5	0.0226	0.0697	0.964761	4
Cflar	2	0.0226	0.0418	0.926528	2
Omd	6	0.0227	0.0719	0.964761	4
Mzt2	4	0.0227	0.0599	0.955305	3
1700022P22Rik	5	0.0227	0.0698	0.964761	4
Uri1	6	0.0227	0.072	0.964761	2
Ubash3b	7	0.0227	0.079	0.969131	3
Cd46	6	0.0227	0.0722	0.964761	3
Tspan32	4	0.0228	0.0602	0.955305	2
Gpr52	4	0.0229	0.0603	0.955305	3
Tcf21	4	0.0229	0.0603	0.955305	1
2310079G19Rik	5	0.0229	0.0705	0.964761	3
Trip11	5	0.0229	0.0705	0.964761	3
Nid1	5	0.023	0.0707	0.964761	2
Gpatch2	5	0.023	0.0708	0.964761	4
Fam96b	7	0.023	0.0799	0.969131	1
Catsper4	5	0.023	0.0708	0.964761	3
Tusc3	5	0.023	0.0709	0.964761	3
Agk	6	0.023	0.0729	0.964761	4
AI747448	3	0.0231	0.059	0.953192	2
Gsdma	5	0.0231	0.0711	0.964761	4
Ext1	7	0.0232	0.0804	0.969131	3
Vat1	5	0.0232	0.0712	0.964761	3
Rorc	6	0.0232	0.0733	0.964761	2
Wnt2	3	0.0232	0.0594	0.953192	3
Trim23	3	0.0232	0.0595	0.953192	1
Dlx5	3	0.0233	0.0595	0.953192	2
Nupl2	4	0.0233	0.0612	0.957292	3
Fbxl14	5	0.0233	0.0715	0.964761	2
Snrpn	5	0.0233	0.0716	0.964761	4
Mcmdc2	4	0.0233	0.0613	0.957292	2
Sphk2	5	0.0233	0.0717	0.964761	3
Tceb3	4	0.0234	0.0614	0.957292	3
Adam7	6	0.0234	0.0737	0.964761	4
Fitm2	6	0.0234	0.0738	0.964761	4
Ccdc150	5	0.0234	0.0718	0.964761	2
Cd300lb	5	0.0234	0.072	0.964761	2
Riok1	2	0.0235	0.0433	0.931088	1
Glrx2	5	0.0235	0.072	0.964761	3
Gpr83	6	0.0235	0.0741	0.964761	2
Fbxl5	7	0.0235	0.0814	0.969131	5
Sipa1l2	7	0.0235	0.0816	0.969131	3
Fn3krp	6	0.0235	0.0742	0.964761	3
Pum1	4	0.0236	0.0618	0.957367	3
Tor1a	7	0.0236	0.0817	0.969131	3
Atp1b3	6	0.0236	0.0744	0.964761	2
Slamf7	4	0.0236	0.062	0.957367	3
Cnbd2	8	0.0236	0.0832	0.969131	1
Hgs	9	0.0236	0.09	0.980608	4
Rasef	7	0.0236	0.0819	0.969131	4
Gm101	6	0.0236	0.0745	0.964761	3
Ubxn2a	3	0.0237	0.0604	0.955305	1
Pira6	6	0.0237	0.0745	0.964761	2
Pmpcb	4	0.0237	0.0621	0.957367	1
2310047M10Rik	5	0.0237	0.0726	0.964761	4
Tbc1d21	8	0.0237	0.0834	0.969131	4
Gabrb2	3	0.0237	0.0605	0.955305	1
Calcb	6	0.0237	0.0747	0.964761	4
Myom2	7	0.0237	0.0821	0.969131	3
Pcgf3	5	0.0237	0.0728	0.964761	4
Ikzf5	5	0.0238	0.0728	0.964761	3
Ccdc153	3	0.0238	0.0609	0.95675	2
Dynlrb2	5	0.0239	0.0731	0.964761	4
Rpia	5	0.0239	0.0731	0.964761	4
Cd302	2	0.0239	0.0441	0.933204	2
Ddo	4	0.0239	0.0627	0.957367	3
Simc1	4	0.024	0.0627	0.957367	2
Dnajb5	5	0.024	0.0733	0.964761	4
4930435E12Rik	5	0.024	0.0734	0.964761	3
Gabrg2	4	0.024	0.0627	0.957367	3
Krtap26-1	7	0.024	0.0829	0.969131	5
Adam20	6	0.024	0.0754	0.964761	3
4922501L14Rik	4	0.024	0.0629	0.957367	2
Zfp248	6	0.024	0.0755	0.964761	4
Ddx4	7	0.0241	0.0832	0.969131	3
Oaz3	7	0.0241	0.0832	0.969131	4
Wdr4	9	0.0242	0.0915	0.980608	4
Ssr2	5	0.0243	0.0742	0.964761	4
Dnajc15	3	0.0243	0.0619	0.957367	3
Trp53bp1	4	0.0243	0.0634	0.957367	3
Erich1	6	0.0243	0.0761	0.964761	1
Snrpf	5	0.0243	0.0743	0.964761	3
Cstl1	8	0.0243	0.0853	0.974593	4
Zc3h11a	4	0.0243	0.0635	0.957367	3
Mycs	5	0.0244	0.0744	0.964761	2
Hist1h2ak	5	0.0244	0.0747	0.964761	2
Nadk2	6	0.0245	0.0766	0.965501	3
Scn11a	7	0.0245	0.0844	0.972393	4
Tnfsf12	5	0.0245	0.0748	0.964761	2
Ano10	4	0.0246	0.064	0.958813	2
Phkb	5	0.0246	0.0751	0.964761	4
Zfp516	6	0.0246	0.0769	0.965753	4
Crb1	7	0.0246	0.0848	0.974593	3
Osbpl10	4	0.0246	0.0641	0.958813	3
Etv2	3	0.0246	0.0628	0.957367	2
Hcn3	5	0.0247	0.0752	0.964761	4
Kcmf1	6	0.0247	0.0771	0.965997	2
Upk1a	5	0.0247	0.0753	0.964761	3
Noc4l	4	0.0247	0.0642	0.958813	2
Sgol2	4	0.0247	0.0643	0.958813	1
Nxpe5	2	0.0247	0.0455	0.935145	1
A630007B06Rik	4	0.0247	0.0644	0.958813	2
1700017B05Rik	5	0.0248	0.0755	0.964761	1
Tubgcp3	5	0.0248	0.0757	0.964761	1
Tm4sf20	7	0.0248	0.0855	0.974593	4
Gm5592	5	0.0249	0.0758	0.964761	3
Actn3	3	0.0249	0.0633	0.957367	3
Guca1a	6	0.0249	0.0777	0.96765	4
Snx20	5	0.0249	0.0759	0.964761	2
Ankrd52	5	0.0249	0.076	0.964761	3
Calca	7	0.0249	0.0859	0.976715	3
Sfswap	5	0.025	0.0761	0.964761	3
Itln1	6	0.025	0.0779	0.96765	3
Wwtr1	2	0.025	0.046	0.935145	2
Zhx3	6	0.025	0.078	0.96765	2
Unc79	5	0.025	0.0763	0.96502	4
Tnfsf18	5	0.0251	0.0763	0.96502	2
Gdf9	5	0.0251	0.0763	0.96502	4
2410131K14Rik	6	0.0251	0.0781	0.968223	3
Ttf1	5	0.0251	0.0765	0.965422	3
Gm6406	6	0.0251	0.0783	0.968258	3
Snta1	7	0.0251	0.0865	0.978145	1
Ppp1r1c	6	0.0252	0.0783	0.968258	3
Rasgrf1	4	0.0252	0.0653	0.961353	2
Insr	2	0.0252	0.0463	0.935529	2
Fbxo38	3	0.0252	0.0641	0.958813	2
Dux	6	0.0252	0.0785	0.968258	2
Snx11	5	0.0252	0.0768	0.965753	3
Gm1647	5	0.0253	0.0769	0.965753	3
Fam188a	4	0.0253	0.0656	0.963222	1
Aldh1a3	8	0.0253	0.088	0.980608	5
Cdkn2b	4	0.0254	0.0658	0.964508	3
Bbc3	4	0.0254	0.0658	0.964508	1
Snai1	6	0.0254	0.0789	0.969131	3
Fam151b	3	0.0254	0.0647	0.960531	1
1700019L03Rik	8	0.0254	0.0883	0.980608	2
Igflr1	6	0.0255	0.0791	0.969131	1
Daxx	6	0.0255	0.0791	0.969131	4
Cphx2	7	0.0255	0.0875	0.980608	4
Cphx1	7	0.0255	0.0875	0.980608	4
Crtc1	6	0.0255	0.0793	0.969131	3
Acvr1b	5	0.0255	0.0777	0.96765	4
Tnnt1	4	0.0256	0.0662	0.964761	3
Ccdc19	3	0.0256	0.065	0.960531	1
Dok7	5	0.0256	0.0778	0.96765	2
Stk30	9	0.0256	0.0953	0.980972	4
Gja5	7	0.0257	0.088	0.980608	2
Atp1a2	2	0.0258	0.0474	0.935529	2
Wdr86	7	0.0258	0.0884	0.980608	4
Phrf1	5	0.0258	0.0784	0.968258	1
Hmgcl	5	0.0258	0.0784	0.968258	3
Tspan33	5	0.0259	0.0785	0.968258	4
Art4	4	0.0259	0.0668	0.964761	1
Bzw1	6	0.0259	0.0802	0.969131	3
Ccdc38	4	0.026	0.067	0.964761	1
Zfp219	5	0.026	0.0788	0.969131	2
Kctd20	5	0.026	0.0788	0.969131	4
Gulp1	4	0.026	0.0671	0.964761	3
AI661453	4	0.026	0.0671	0.964761	3
Gm12942	5	0.026	0.0789	0.969131	4
Lce1g	7	0.026	0.0891	0.980608	4
Ncor1	6	0.026	0.0805	0.969131	4
Cdc14a	2	0.026	0.0479	0.935529	1
Mterf1a	5	0.0261	0.0793	0.969131	3
4932443I19Rik	7	0.0261	0.0895	0.980608	4
Rab42	5	0.0262	0.0794	0.969131	4
Stub1	3	0.0262	0.0659	0.964761	1
Scgb1b7	2	0.0262	0.0482	0.935529	1
Scgb1b29	2	0.0262	0.0482	0.935529	1
Pomp	4	0.0263	0.0677	0.964761	1
Cyct	7	0.0263	0.09	0.980608	2
Fancb	5	0.0263	0.0798	0.969131	3
Vasn	5	0.0263	0.0798	0.969131	2
Folr2	3	0.0264	0.0661	0.964761	1
Mier3	4	0.0264	0.0679	0.964761	2
Lce1m	4	0.0264	0.0679	0.964761	3
Tssc1	7	0.0264	0.0902	0.980608	3
Tmem8b	6	0.0264	0.0815	0.969131	1
Mapre1	5	0.0265	0.0801	0.969131	2
Gpr116	2	0.0265	0.0486	0.935529	2
Hes5	8	0.0265	0.0913	0.980608	3
Pik3cb	5	0.0265	0.0803	0.969131	4
Pih1d3	7	0.0265	0.0907	0.980608	3
Tmem55a	4	0.0265	0.0683	0.964761	2
Azi2	4	0.0266	0.0683	0.964761	1
D17Wsu104e	8	0.0266	0.0915	0.980608	2
Fbxl19	3	0.0266	0.0665	0.964761	1
Ift43	2	0.0266	0.0489	0.935529	2
Tpsab1	6	0.0266	0.082	0.969131	3
Scn3a	2	0.0266	0.0489	0.935529	1
Cnot10	5	0.0266	0.0806	0.969131	3
Cyp4f13	7	0.0266	0.0909	0.980608	3
Mrpl4	5	0.0267	0.0807	0.969131	3
Nudcd3	6	0.0267	0.0821	0.969131	3
Tubgcp6	5	0.0267	0.0809	0.969131	3
Mgll	6	0.0267	0.0823	0.969131	2
Dnajc3	4	0.0268	0.0688	0.964761	2
Fmr1	5	0.0268	0.0811	0.969131	2
Ywhaq	3	0.0268	0.0668	0.964761	2
Map9	6	0.0269	0.0828	0.969131	4
Hist2h2bb	7	0.0269	0.0916	0.980608	3
Zcchc13	5	0.027	0.0815	0.969131	3
Fmo3	6	0.027	0.0829	0.969131	3
Zbtb8b	5	0.027	0.0817	0.969131	2
Lrrc72	5	0.027	0.0817	0.969131	4
Igf1r	5	0.027	0.0817	0.969131	2
Chrna7	6	0.027	0.0831	0.969131	1
Radil	6	0.0271	0.0832	0.969131	3
Klf6	5	0.0271	0.0819	0.969131	2
Nfyc	7	0.0271	0.092	0.980972	4
Hoxa3	3	0.0272	0.0674	0.964761	1
Ndst1	8	0.0272	0.0933	0.980972	3
Dock1	7	0.0272	0.0923	0.980972	2
Mat2a	3	0.0272	0.0674	0.964761	2
Plk4	6	0.0273	0.0837	0.969131	3
Gfral	6	0.0273	0.0837	0.969131	1
1700029I15Rik	4	0.0273	0.0699	0.964761	3
Ufsp1	3	0.0273	0.0675	0.964761	2
Tnfsf14	5	0.0275	0.0831	0.969131	4
Trim56	5	0.0276	0.0832	0.969131	4
Zfp369	4	0.0276	0.0705	0.964761	3
Gnl1	4	0.0276	0.0705	0.964761	2
Sult3a1	5	0.0276	0.0832	0.969131	2
Spg11	8	0.0276	0.0944	0.980972	4
Tsen34	5	0.0277	0.0836	0.969131	2
Snap47	5	0.0278	0.0837	0.969131	2
Ankrd13b	4	0.0278	0.0709	0.964761	3
Gpr182	5	0.0278	0.0837	0.969131	2
Serpinb9d	5	0.0278	0.0838	0.969131	1
Atp6v0d2	4	0.0278	0.0711	0.964761	3
Kcnk13	5	0.0279	0.0839	0.969131	3
Tmem102	5	0.0279	0.084	0.969131	3
Ppp2r5a	5	0.0279	0.084	0.969131	3
Cyp4a10	6	0.0279	0.0853	0.974593	4
Xcl1	4	0.0279	0.0713	0.964761	2
Tspan18	5	0.0279	0.0842	0.970716	4
Ccdc64b	4	0.028	0.0713	0.964761	1
Tmx1	6	0.028	0.0854	0.974593	3
App	4	0.028	0.0713	0.964761	2
Gm732	4	0.0281	0.0716	0.964761	3
Zfp109	7	0.0281	0.0943	0.980972	3
Sema4g	4	0.0281	0.0716	0.964761	2
4632434I11Rik	7	0.0282	0.0944	0.980972	3
Klhl42	6	0.0282	0.086	0.976802	1
Gm5347	4	0.0282	0.0718	0.964761	3
Cyp2b19	5	0.0282	0.0848	0.974593	3
Smu1	3	0.0282	0.0688	0.964761	1
Txlnb	4	0.0282	0.0718	0.964761	3
Sh3rf2	4	0.0283	0.072	0.964761	3
Ucn2	4	0.0283	0.072	0.964761	2
Pard6g	8	0.0283	0.0963	0.980972	4
Rassf10	4	0.0283	0.0721	0.964761	2
4833403I15Rik	7	0.0283	0.0947	0.980972	2
Irf1	2	0.0283	0.0519	0.941459	2
Exoc2	5	0.0284	0.0853	0.974593	2
Pcid2	2	0.0284	0.052	0.941459	2
Pabpn1l	5	0.0284	0.0853	0.974593	3
Tbc1d2b	6	0.0284	0.0865	0.978145	1
Tmem196	3	0.0284	0.0691	0.964761	2
37316	10	0.0284	0.105	0.980972	3
Dxo	4	0.0285	0.0724	0.964761	3
Glrx3	5	0.0285	0.0857	0.976518	3
Myl10	6	0.0286	0.0869	0.979842	3
Mettl17	5	0.0286	0.0858	0.976715	1
Hoxd1	5	0.0286	0.0858	0.976715	2
Kcnv2	5	0.0286	0.0859	0.97677	4
Phox2a	4	0.0286	0.0727	0.964761	2
Ppp1r12c	3	0.0287	0.0696	0.964761	2
Poc5	4	0.0287	0.0729	0.964761	3
Timm13	4	0.0287	0.073	0.964761	3
Glt1d1	7	0.0288	0.0958	0.980972	4
Elf2	6	0.0288	0.0874	0.980608	1
Rbp7	5	0.0288	0.0863	0.978145	2
Serpinb11	5	0.0288	0.0864	0.978145	2
Il22	4	0.0288	0.0732	0.964761	1
Vcp	6	0.0288	0.0876	0.980608	3
Fam83a	6	0.0289	0.0877	0.980608	3
Abhd12	7	0.0289	0.0961	0.980972	2
Atp1b1	6	0.0289	0.0879	0.980608	2
Dnase1	4	0.029	0.0736	0.964761	3
Selp	5	0.029	0.0868	0.979842	2
Arhgef25	2	0.0291	0.0533	0.945109	1
Myct1	4	0.0291	0.0738	0.964761	2
Thoc3	5	0.0291	0.0869	0.979842	1
Baz1a	4	0.0291	0.0738	0.964761	1
Phf21a	4	0.0291	0.0738	0.964761	3
1700034J05Rik	3	0.0291	0.0702	0.964761	2
Alcam	4	0.0291	0.0738	0.964761	3
Gclc	6	0.0292	0.0885	0.980608	3
Casq1	4	0.0293	0.0741	0.964761	3
Ecsit	7	0.0294	0.0971	0.980972	3
Ccr2	2	0.0294	0.0537	0.946539	1
Abcb10	6	0.0294	0.089	0.980608	2
Mertk	6	0.0294	0.089	0.980608	2
Col26a1	4	0.0294	0.0744	0.964761	2
Spata17	3	0.0294	0.0707	0.964761	2
Hist3h2a	6	0.0295	0.0892	0.980608	3
Avil	5	0.0295	0.0876	0.980608	2
Rcc2	7	0.0295	0.0974	0.980972	3
Gm5916	4	0.0295	0.0747	0.964761	3
Hexb	9	0.0296	0.105	0.980972	4
Rps25	3	0.0296	0.071	0.964761	1
4933402P03Rik	4	0.0296	0.0749	0.964761	2
Gpr21	4	0.0296	0.075	0.964761	1
Rassf4	4	0.0297	0.075	0.964761	3
Poll	6	0.0297	0.0897	0.980608	2
Ccl28	6	0.0297	0.0898	0.980608	3
Taldo1	7	0.0297	0.0979	0.980972	4
Cntn2	6	0.0297	0.0898	0.980608	2
Pfn4	7	0.0297	0.098	0.980972	4
Gng7	5	0.0297	0.0881	0.980608	3
Ddx50	4	0.0297	0.0752	0.964761	2
Ep400	5	0.0298	0.0882	0.980608	1
Klf5	2	0.0298	0.0545	0.947856	2
Ggt5	3	0.0298	0.0713	0.964761	2
Gm10024	5	0.0298	0.0883	0.980608	1
Svep1	4	0.0298	0.0754	0.964761	3
Tek	4	0.0299	0.0754	0.964761	1
Uba7	7	0.0299	0.0983	0.980972	2
Nol8	5	0.0299	0.0884	0.980608	2
C78339	6	0.0299	0.0902	0.980608	3
Rassf5	6	0.0299	0.0902	0.980608	1
Ndufaf1	2	0.0299	0.0547	0.947856	2
Lamtor1	4	0.0299	0.0755	0.964761	1
Cd99l2	6	0.0299	0.0903	0.980608	3
Ssxb5	6	0.0299	0.0904	0.980608	2
Cdr2l	4	0.0299	0.0756	0.964761	1
Elmod3	6	0.03	0.0905	0.980608	3
Bricd5	5	0.03	0.0886	0.980608	3
Tsnax	6	0.03	0.0905	0.980608	4
U2af2	4	0.03	0.0758	0.964761	3
Orai3	4	0.03	0.0758	0.964761	3
Fech	3	0.03	0.0716	0.964761	1
Tacstd2	5	0.0301	0.0888	0.980608	2
Dph1	6	0.0301	0.0908	0.980608	4
Cdkn2d	7	0.0301	0.0989	0.980972	2
Nek9	4	0.0302	0.0761	0.964761	3
Fam114a2	6	0.0302	0.091	0.980608	3
Dcaf15	2	0.0302	0.0553	0.947856	2
Clec18a	4	0.0303	0.0763	0.96502	3
Lamp3	6	0.0303	0.0912	0.980608	3
Gsc	5	0.0304	0.0894	0.980608	3
Cplx1	4	0.0304	0.0767	0.965753	3
Pawr	3	0.0305	0.0722	0.964761	1
Hira	5	0.0305	0.0895	0.980608	3
Ipcef1	3	0.0305	0.0722	0.964761	2
Kcnj9	4	0.0305	0.0769	0.965753	2
Cryba4	4	0.0306	0.077	0.965753	1
Srgn	5	0.0306	0.0898	0.980608	3
Eif5a	7	0.0306	0.1	0.980972	3
Tada1	6	0.0307	0.0922	0.980972	3
Tnfrsf26	7	0.0307	0.1	0.980972	3
Dmrtc1b	3	0.0307	0.0726	0.964761	1
Aasdh	5	0.0308	0.0901	0.980608	2
Ccdc6	6	0.0308	0.0925	0.980972	4
Ado	6	0.0308	0.0925	0.980972	4
Brms1	5	0.0309	0.0903	0.980608	2
Sh3bp2	2	0.0309	0.0564	0.947856	2
Pop5	4	0.0309	0.0777	0.96765	1
Bcan	6	0.031	0.0929	0.980972	3
Dkk2	7	0.031	0.101	0.980972	4
Lcn12	4	0.031	0.0779	0.96765	2
9130409I23Rik	4	0.0311	0.0781	0.968223	2
Surf1	6	0.0311	0.0933	0.980972	4
Dph3	3	0.0312	0.0732	0.964761	1
Apobec3	6	0.0312	0.0934	0.980972	2
Aqp12	5	0.0312	0.0909	0.980608	2
Mfsd11	2	0.0312	0.057	0.947856	2
Nit2	7	0.0313	0.101	0.980972	2
Lasp1	7	0.0313	0.102	0.980972	4
Myo1h	2	0.0313	0.0571	0.947856	1
Bpifa6	7	0.0313	0.102	0.980972	3
Amy2b	5	0.0313	0.0911	0.980608	3
Epg5	5	0.0314	0.0912	0.980608	2
Mrpl9	6	0.0314	0.0939	0.980972	4
Kcnmb4	3	0.0314	0.0736	0.964761	2
Gm10220	7	0.0314	0.102	0.980972	4
Pold3	5	0.0316	0.0916	0.980608	1
Med1	6	0.0316	0.0944	0.980972	3
Rpl28	5	0.0316	0.0916	0.980608	3
1700109H08Rik	3	0.0317	0.0739	0.964761	2
Amz2	7	0.0317	0.102	0.980972	3
Nusap1	7	0.0317	0.102	0.980972	4
4930550C14Rik	6	0.0317	0.0947	0.980972	3
Gdf10	6	0.0317	0.0947	0.980972	2
Iqgap3	4	0.0318	0.0795	0.969131	3
Cela3b	6	0.0318	0.0949	0.980972	4
Orc4	4	0.0318	0.0796	0.969131	2
Irf8	6	0.0318	0.095	0.980972	3
Cyp2g1	6	0.0319	0.0951	0.980972	4
Fam118b	7	0.0319	0.103	0.980972	3
Myo7b	4	0.0319	0.0798	0.969131	2
Foxo3	5	0.0319	0.0923	0.980972	1
Mlkl	4	0.032	0.0799	0.969131	3
Mylpf	5	0.032	0.0924	0.980972	1
Cers2	6	0.0321	0.0956	0.980972	4
Zfp108	4	0.0321	0.0802	0.969131	1
Pitrm1	6	0.0321	0.0957	0.980972	3
Zfp229	6	0.0321	0.0957	0.980972	4
3110007F17Rik	4	0.0321	0.0802	0.969131	3
3830417A13Rik	4	0.0321	0.0802	0.969131	1
Tmem108	6	0.0322	0.0959	0.980972	1
H2-T9	4	0.0322	0.0804	0.969131	3
H2-T22	4	0.0322	0.0804	0.969131	3
Klhl1	2	0.0322	0.0587	0.953192	2
Pbxip1	6	0.0323	0.0962	0.980972	2
Rps3a1	5	0.0323	0.093	0.980972	2
Foxi2	5	0.0323	0.093	0.980972	3
Cpz	5	0.0324	0.0931	0.980972	3
Mbip	6	0.0324	0.0964	0.980972	3
Mlana	6	0.0324	0.0964	0.980972	4
Pla2g12b	3	0.0324	0.0751	0.964761	2
Dnah5	4	0.0324	0.0809	0.969131	1
Tdpoz4	6	0.0324	0.0965	0.980972	3
Tmem132a	5	0.0324	0.0933	0.980972	3
Dennd3	7	0.0324	0.104	0.980972	2
Dgkd	8	0.0324	0.108	0.980972	5
Rab13	6	0.0325	0.0966	0.980972	3
Vpreb3	7	0.0325	0.104	0.980972	3
Plcxd1	5	0.0325	0.0934	0.980972	2
Slc31a1	4	0.0325	0.0811	0.969131	2
Kif3a	6	0.0325	0.0968	0.980972	2
Zc3h3	2	0.0326	0.0593	0.953192	1
Ndufa10	1	0.0326	0.0325	0.922356	1
Pip4k2b	7	0.0326	0.104	0.980972	3
Ufd1l	5	0.0326	0.0936	0.980972	3
Atp13a5	4	0.0326	0.0814	0.969131	3
Exoc7	6	0.0327	0.0973	0.980972	2
Ofd1	3	0.0328	0.0756	0.964761	1
Sdc2	4	0.0328	0.0817	0.969131	2
Npas4	4	0.0329	0.0818	0.969131	3
Gabra6	5	0.0329	0.0942	0.980972	2
Mfsd2a	4	0.0329	0.0819	0.969131	3
Qsox2	7	0.0329	0.105	0.980972	4
Klk1b24	5	0.0329	0.0943	0.980972	3
Sec1	4	0.0329	0.0819	0.969131	3
Ireb2	4	0.0329	0.082	0.969131	3
Tram1	6	0.033	0.0979	0.980972	3
Polg2	5	0.033	0.0944	0.980972	2
Rsl1	4	0.033	0.0822	0.969131	3
Cdc42ep2	4	0.033	0.0822	0.969131	2
Zfp800	6	0.033	0.0981	0.980972	2
Hsf5	6	0.0331	0.0982	0.980972	2
Ccni	3	0.0331	0.0761	0.964761	2
Cdh10	8	0.0331	0.11	0.980972	2
Arel1	4	0.0332	0.0825	0.969131	3
Cpsf4	4	0.0332	0.0825	0.969131	3
Isoc2a	5	0.0332	0.0948	0.980972	1
Gm15104	4	0.0332	0.0826	0.969131	3
Pth1r	4	0.0332	0.0826	0.969131	3
Gm12597	6	0.0332	0.0985	0.980972	2
Hmg20b	6	0.0332	0.0985	0.980972	3
Defb25	6	0.0332	0.0985	0.980972	3
Elk1	5	0.0332	0.0949	0.980972	1
Ubxn7	4	0.0333	0.0827	0.969131	3
Ldb2	5	0.0333	0.0951	0.980972	2
Gstm1	4	0.0334	0.0829	0.969131	2
Npm3	6	0.0334	0.0989	0.980972	1
Tnpo1	6	0.0334	0.0989	0.980972	4
Try4	6	0.0334	0.099	0.980972	2
Snx10	3	0.0334	0.0766	0.965501	1
Slc4a9	6	0.0335	0.0992	0.980972	2
Ppp2ca	6	0.0335	0.0992	0.980972	3
Afmid	6	0.0336	0.0995	0.980972	1
Tmem57	5	0.0336	0.0956	0.980972	2
Gnai2	2	0.0336	0.0612	0.957292	2
Vps35	7	0.0337	0.107	0.980972	4
Trub1	3	0.0337	0.0769	0.965753	2
Zfp697	6	0.0337	0.0997	0.980972	3
AK129341	5	0.0337	0.0958	0.980972	3
Nova2	4	0.0337	0.0837	0.969131	2
Rapgefl1	2	0.0338	0.0615	0.957292	2
Paics	7	0.0338	0.107	0.980972	2
Flywch2	3	0.0338	0.0771	0.965997	2
Klf10	4	0.0338	0.0839	0.969131	3
Pam	5	0.0338	0.0959	0.980972	1
Gm7361	4	0.0338	0.0839	0.969131	3
H2-T10	5	0.0339	0.0961	0.980972	2
Gm4951	6	0.0339	0.1	0.980972	3
Erich2	8	0.034	0.112	0.980972	2
Krt39	7	0.034	0.108	0.980972	3
Dlec1	6	0.034	0.101	0.980972	2
Ociad1	5	0.0341	0.0964	0.980972	2
Phf11c	5	0.0341	0.0965	0.980972	2
Slc7a5	8	0.0341	0.113	0.980972	3
Slc30a1	6	0.0342	0.101	0.980972	2
Slc19a3	4	0.0343	0.0849	0.974593	2
Nup62cl	5	0.0343	0.0968	0.980972	2
Itgb4	5	0.0343	0.0968	0.980972	2
Calcr	7	0.0343	0.108	0.980972	4
Mxd1	3	0.0343	0.0779	0.96765	2
H2-Eb2	5	0.0343	0.0969	0.980972	2
Serpinb9c	3	0.0344	0.0779	0.96765	1
Btnl9	9	0.0344	0.118	0.980972	2
Ccdc27	6	0.0344	0.101	0.980972	4
Zp1	6	0.0344	0.101	0.980972	4
Gm7978	4	0.0344	0.0852	0.974593	2
BC061212	4	0.0344	0.0852	0.974593	2
Slc25a31	5	0.0345	0.0971	0.980972	1
Klhl9	4	0.0345	0.0853	0.974593	1
Ccnd3	6	0.0345	0.102	0.980972	4
Prmt7	6	0.0346	0.102	0.980972	4
Fkbp6	8	0.0346	0.114	0.980972	2
Prss43	7	0.0346	0.109	0.980972	3
Rasal1	6	0.0346	0.102	0.980972	3
Syna	7	0.0346	0.109	0.980972	4
Rce1	5	0.0347	0.0975	0.980972	3
Pla2g1b	6	0.0347	0.102	0.980972	1
Slc26a10	5	0.0348	0.0977	0.980972	2
Senp6	3	0.0349	0.0787	0.969131	2
Hebp1	6	0.035	0.103	0.980972	4
Ccdc169	5	0.035	0.0982	0.980972	2
Cdc14b	7	0.0351	0.11	0.980972	4
Pex14	6	0.0351	0.103	0.980972	2
Arl6ip5	7	0.0351	0.11	0.980972	4
S100a3	4	0.0352	0.0867	0.979842	2
Gtf2a1l	5	0.0352	0.0985	0.980972	3
Fancm	4	0.0352	0.0868	0.979842	3
Magel2	6	0.0352	0.103	0.980972	3
Itga8	4	0.0352	0.0868	0.979842	1
Serpina3f	6	0.0352	0.103	0.980972	4
Gm16390	5	0.0352	0.0985	0.980972	2
Scn7a	8	0.0352	0.115	0.980972	5
Smad2	3	0.0353	0.0793	0.969131	2
Atp8b3	5	0.0353	0.0988	0.980972	2
Kif19a	5	0.0354	0.0989	0.980972	1
Thoc7	7	0.0354	0.111	0.980972	4
Ncald	6	0.0354	0.104	0.980972	2
Derl2	6	0.0354	0.104	0.980972	2
Camta1	4	0.0354	0.0873	0.980608	2
Wdr62	5	0.0355	0.0991	0.980972	3
Txndc12	6	0.0355	0.104	0.980972	3
Bcl2l13	2	0.0356	0.0645	0.960447	1
Fbxl3	7	0.0357	0.111	0.980972	3
Tmem104	6	0.0357	0.105	0.980972	4
G2e3	4	0.0357	0.0879	0.980608	3
Ferd3l	6	0.0357	0.105	0.980972	2
Ripk4	5	0.0358	0.0996	0.980972	1
1700061G19Rik	6	0.0358	0.105	0.980972	4
Il9	2	0.0358	0.0649	0.960531	2
Hspb2	5	0.0359	0.0998	0.980972	3
Iltifb	5	0.0359	0.0998	0.980972	1
Pex16	4	0.0359	0.0883	0.980608	3
H2-M10.2	6	0.0359	0.105	0.980972	4
Scgb2b20	4	0.036	0.0884	0.980608	3
Pnpla3	7	0.036	0.112	0.980972	4
Hepacam	5	0.036	0.1	0.980972	2
Sprr1b	6	0.0361	0.105	0.980972	1
Spats1	4	0.0361	0.0887	0.980608	3
Dsg3	5	0.0361	0.1	0.980972	2
Slc25a35	4	0.0361	0.0887	0.980608	2
Tmem258	4	0.0361	0.0888	0.980608	2
Zfp105	3	0.0362	0.0806	0.969131	2
Ybx2	5	0.0362	0.1	0.980972	2
Usp31	7	0.0363	0.113	0.980972	3
Amd2	3	0.0363	0.0808	0.969131	2
Amd1	3	0.0363	0.0808	0.969131	2
Lrfn2	6	0.0363	0.106	0.980972	2
Yme1l1	6	0.0363	0.106	0.980972	4
Gm17660	8	0.0363	0.118	0.980972	4
Csmd2	4	0.0363	0.0892	0.980608	1
Rom1	7	0.0364	0.113	0.980972	3
4933421I07Rik	4	0.0364	0.0893	0.980608	3
Adra2a	4	0.0364	0.0894	0.980608	2
Tmc6	5	0.0364	0.101	0.980972	3
2310067B10Rik	7	0.0365	0.113	0.980972	4
Gm5128	1	0.0365	0.0365	0.922356	1
Gm7903	1	0.0365	0.0365	0.922356	1
Amhr2	5	0.0365	0.101	0.980972	3
Gnaz	3	0.0365	0.0812	0.969131	1
Cdhr1	7	0.0366	0.113	0.980972	3
Taf6l	6	0.0366	0.107	0.980972	4
Il18rap	4	0.0366	0.0897	0.980608	1
Scd1	6	0.0366	0.107	0.980972	2
Engase	2	0.0366	0.0664	0.964761	2
Tardbp	3	0.0366	0.0813	0.969131	2
Arvcf	5	0.0367	0.101	0.980972	1
Tab2	3	0.0367	0.0815	0.969131	2
Prl6a1	6	0.0367	0.107	0.980972	3
Zfp445	5	0.0368	0.101	0.980972	3
Poldip3	6	0.0368	0.107	0.980972	2
Tshr	4	0.0368	0.0903	0.980608	2
Agap3	7	0.0369	0.114	0.980972	4
Rab14	4	0.0369	0.0905	0.980608	3
Ipo4	5	0.037	0.102	0.980972	3
Klrb1f	6	0.037	0.108	0.980972	4
Gm5077	6	0.037	0.108	0.980972	3
Sdc1	6	0.037	0.108	0.980972	4
Eif2ak2	6	0.037	0.108	0.980972	4
Drg2	4	0.037	0.0907	0.980608	3
Polr2i	5	0.0371	0.102	0.980972	2
Fads3	6	0.0371	0.108	0.980972	4
Il1f6	4	0.0371	0.0909	0.980608	3
Fam173a	4	0.0372	0.091	0.980608	2
Mmp15	4	0.0372	0.091	0.980608	1
Defb2	3	0.0373	0.0822	0.969131	2
Tor1aip1	7	0.0373	0.115	0.980972	4
Npnt	4	0.0373	0.0912	0.980608	2
Zfp458	5	0.0373	0.103	0.980972	3
Chaf1a	3	0.0374	0.0823	0.969131	1
Lamtor5	6	0.0374	0.109	0.980972	3
Smgc	5	0.0374	0.103	0.980972	3
Rcvrn	5	0.0374	0.103	0.980972	2
Tceal1	6	0.0374	0.109	0.980972	3
Tnfrsf9	6	0.0375	0.109	0.980972	4
N6amt2	7	0.0375	0.115	0.980972	3
Irf7	4	0.0375	0.0916	0.980608	3
Havcr2	4	0.0375	0.0917	0.980608	3
Pwwp2a	4	0.0376	0.0917	0.980608	2
Defa21	4	0.0376	0.0917	0.980608	2
Fscn3	6	0.0376	0.109	0.980972	3
Rwdd3	6	0.0376	0.109	0.980972	4
Cyp4a31	4	0.0376	0.0919	0.980972	3
Scrt2	6	0.0376	0.109	0.980972	2
Rpl7l1	4	0.0376	0.0919	0.980972	1
H2afb1	6	0.0377	0.109	0.980972	3
Gpr110	7	0.0377	0.116	0.980972	3
Dcakd	5	0.0377	0.103	0.980972	2
Mbl1	5	0.0378	0.103	0.980972	3
Adsl	7	0.0378	0.116	0.980972	3
Ptpn20	6	0.0379	0.11	0.980972	2
Lphn3	3	0.0379	0.0831	0.969131	1
Tex22	6	0.0379	0.11	0.980972	1
Tmprss11g	3	0.0379	0.0832	0.969131	2
Lyzl4	8	0.0379	0.123	0.980972	5
Tlr4	4	0.0379	0.0925	0.980972	3
Ank3	7	0.038	0.116	0.980972	4
Pdcd5	5	0.038	0.104	0.980972	1
Lsm12	7	0.038	0.116	0.980972	4
Cct8l1	7	0.038	0.116	0.980972	3
Itpk1	6	0.038	0.11	0.980972	1
Mocs2	9	0.038	0.127	0.980972	5
Dtx4	4	0.038	0.0927	0.980972	3
Psmd8	6	0.038	0.11	0.980972	3
Trim8	2	0.0381	0.0689	0.964761	1
Car1	5	0.0381	0.104	0.980972	3
Akp3	6	0.0381	0.11	0.980972	2
Adh1	7	0.0382	0.117	0.980972	2
Trim2	5	0.0382	0.104	0.980972	2
Nhs	3	0.0382	0.0836	0.969131	2
Cpne2	2	0.0382	0.0692	0.964761	1
Tlr6	6	0.0382	0.111	0.980972	4
2810006K23Rik	5	0.0383	0.104	0.980972	2
Zscan22	3	0.0383	0.0838	0.969131	2
1700034E13Rik	5	0.0383	0.104	0.980972	3
Gadd45a	4	0.0383	0.0933	0.980972	2
Tacc2	7	0.0384	0.117	0.980972	3
Thada	3	0.0384	0.0839	0.969131	2
Psmb2	4	0.0384	0.0934	0.980972	1
Yes1	6	0.0385	0.111	0.980972	2
Endog	6	0.0385	0.111	0.980972	3
Gdpgp1	4	0.0385	0.0936	0.980972	2
Prl8a6	5	0.0385	0.105	0.980972	3
Ell2	6	0.0386	0.112	0.980972	3
Six6	4	0.0386	0.094	0.980972	1
Sash3	5	0.0387	0.105	0.980972	2
Xxylt1	5	0.0388	0.105	0.980972	3
H13	4	0.0388	0.0943	0.980972	3
Phlda2	6	0.0388	0.112	0.980972	3
Egfl8	7	0.0388	0.118	0.980972	3
Dot1l	5	0.0389	0.105	0.980972	3
Krtap19-5	6	0.0389	0.112	0.980972	3
Il27ra	5	0.039	0.106	0.980972	2
Ryr2	5	0.039	0.106	0.980972	3
Synpr	6	0.0391	0.113	0.980972	3
Fbxw18	6	0.0392	0.113	0.980972	2
Uhrf1bp1	4	0.0392	0.0952	0.980972	2
Lgals1	6	0.0393	0.113	0.980972	1
Pnma3	5	0.0393	0.106	0.980972	3
Actc1	6	0.0393	0.113	0.980972	4
Elane	7	0.0393	0.119	0.980972	4
Ceacam5	4	0.0393	0.0953	0.980972	3
Nlrp12	3	0.0393	0.0852	0.974593	2
Tmem116	6	0.0393	0.113	0.980972	3
Eif4a2	5	0.0393	0.106	0.980972	3
Gm6904	7	0.0393	0.119	0.980972	4
Bid	5	0.0393	0.106	0.980972	2
Sec31a	3	0.0394	0.0853	0.974593	2
2410002F23Rik	6	0.0394	0.113	0.980972	2
Cetn1	4	0.0394	0.0955	0.980972	2
Mlst8	5	0.0394	0.106	0.980972	3
Marveld3	6	0.0394	0.114	0.980972	4
Immp1l	5	0.0394	0.106	0.980972	3
H2-DMa	6	0.0394	0.114	0.980972	3
Cyp2j9	5	0.0395	0.107	0.980972	3
Rnf182	6	0.0395	0.114	0.980972	4
7420461P10Rik	4	0.0395	0.0958	0.980972	2
Exosc1	8	0.0395	0.127	0.980972	5
Cxcr5	5	0.0396	0.107	0.980972	3
Fh1	4	0.0396	0.096	0.980972	1
Myh11	5	0.0397	0.107	0.980972	3
Speer4e	4	0.0397	0.0962	0.980972	1
Zfp287	6	0.0398	0.114	0.980972	4
Trpv3	7	0.0398	0.12	0.980972	4
Tnfrsf21	4	0.0398	0.0964	0.980972	3
Med23	5	0.0398	0.107	0.980972	2
Eaf1	5	0.0398	0.107	0.980972	3
Zfp395	2	0.0398	0.0718	0.964761	2
Cd163l1	4	0.0398	0.0965	0.980972	2
Uts2r	6	0.0398	0.115	0.980972	3
Dvl2	8	0.0398	0.128	0.980972	4
Ino80b	5	0.0399	0.107	0.980972	1
Dsp	8	0.0399	0.128	0.980972	4
Tmem239	5	0.0399	0.107	0.980972	3
[truncated: 16,963 more rows]
