# Supplementary material for: High CDC20 levels increase sensitivity of cancer cells to MPS1 inhibitors
Source: EMBO Rep. 2025 Jan 21;26(4):1036–61. doi: 10.1038/s44319-024-00363-8 (PMC11850905; doi:10.1038/s44319-024-00363-8)
Supplement: Supplementary file 6 — Movie EV2 [file 44319_2024_363_MOESM6_ESM.zip › Movie_EV2/Movie_EV2.txt]

Movie EV2:
Mitosis movie of NIH-3T3 cells expressing shRNA Cdc20 under doxycycline induction
