# Supplementary material for: High CDC20 levels increase sensitivity of cancer cells to MPS1 inhibitors
Source: EMBO Rep. 2025 Jan 21;26(4):1036–61. doi: 10.1038/s44319-024-00363-8 (PMC11850905; doi:10.1038/s44319-024-00363-8)
Supplement: Supplementary file 7 — Movie EV3 [file 44319_2024_363_MOESM7_ESM.zip]

Archive with 3 entries (2 files):
- Movie_EV3/
- Movie_EV3/Movie_EV3.avi
- Movie_EV3/Movie_EV3.txt
