# Supplementary material for: High CDC20 levels increase sensitivity of cancer cells to MPS1 inhibitors
Source: EMBO Rep. 2025 Jan 21;26(4):1036–61. doi: 10.1038/s44319-024-00363-8 (PMC11850905; doi:10.1038/s44319-024-00363-8)
Supplement: Supplementary file 9 — Movie EV5 [file 44319_2024_363_MOESM9_ESM.zip › Movie_EV5/Movie_EV5.txt]

Movie EV5: 
Mitosis movie of HCT116 cells expressing shRNA scramble control under doxycycline induction
