# Supplementary material for: High CDC20 levels increase sensitivity of cancer cells to MPS1 inhibitors
Source: EMBO Rep. 2025 Jan 21;26(4):1036–61. doi: 10.1038/s44319-024-00363-8 (PMC11850905; doi:10.1038/s44319-024-00363-8)
Supplement: Supplementary file 15 — Movie EV11 [file 44319_2024_363_MOESM15_ESM.zip]

Archive with 3 entries (2 files):
- Movie_EV11/
- Movie_EV11/Movie_EV11.avi
- Movie_EV11/Movie_EV11.txt
