# Supplementary material for: High CDC20 levels increase sensitivity of cancer cells to MPS1 inhibitors
Source: EMBO Rep. 2025 Jan 21;26(4):1036–61. doi: 10.1038/s44319-024-00363-8 (PMC11850905; doi:10.1038/s44319-024-00363-8)
Supplement: Supplementary file 18 — Movie EV14 [file 44319_2024_363_MOESM18_ESM.zip › Movie_EV14/Movie_EV14.txt]

Movie EV14: 
Mitosis movie of HPT2 cells expressing shRNA CDC20 under doxycycline induction
