# Supplementary material for: High CDC20 levels increase sensitivity of cancer cells to MPS1 inhibitors
Source: EMBO Rep. 2025 Jan 21;26(4):1036–61. doi: 10.1038/s44319-024-00363-8 (PMC11850905; doi:10.1038/s44319-024-00363-8)
Supplement: Supplementary file 20 — Movie EV16 [file 44319_2024_363_MOESM20_ESM.zip › Movie_EV16/Movie_EV16.txt]

Movie 16: 
Mitosis movie of aneuploid HCT116 cells treated with siRNA CDC20 
