# Supplementary material for: High CDC20 levels increase sensitivity of cancer cells to MPS1 inhibitors
Source: EMBO Rep. 2025 Jan 21;26(4):1036–61. doi: 10.1038/s44319-024-00363-8 (PMC11850905; doi:10.1038/s44319-024-00363-8)
Supplement: Supplementary file 23 — Source data Fig. 2 [file 44319_2024_363_MOESM23_ESM.zip]

Archive with 4 entries (3 files):
- Figure_2/
- Figure_2/Figure_2F.zip
- Figure_2/Figure_2G.zip
- Figure_2/Figure_2_source_data_readme.txt
