# Supplementary material for: High CDC20 levels increase sensitivity of cancer cells to MPS1 inhibitors
Source: EMBO Rep. 2025 Jan 21;26(4):1036–61. doi: 10.1038/s44319-024-00363-8 (PMC11850905; doi:10.1038/s44319-024-00363-8)
Supplement: Supplementary file 23 — Source data Fig. 2 [file 44319_2024_363_MOESM23_ESM.zip › Figure_2/Figure_2_source_data_readme.txt]

Figure 2 source data readme

Figure 2A - data available on depmap website
Figure 2B - data available on depmap website
Figure 2C - data available on depmap website
Figure 2D - data available on depmap website
Figure 2E - data available on depmap website, code is available on lab git
Figure 2F - included
Figure 2G - included
