# Supplementary material for: High CDC20 levels increase sensitivity of cancer cells to MPS1 inhibitors
Source: EMBO Rep. 2025 Jan 21;26(4):1036–61. doi: 10.1038/s44319-024-00363-8 (PMC11850905; doi:10.1038/s44319-024-00363-8)
Supplement: Supplementary file 24 — Source data Fig. 3 [file 44319_2024_363_MOESM24_ESM.zip]

Archive with 11 entries (10 files):
- Figure_3/
- Figure_3/Figure_3D.zip
- Figure_3/Figure_3F.zip
- Figure_3/Figure_3G.zip
- Figure_3/Figure_3H.zip
- Figure_3/Figure_3I.zip
- Figure_3/Figure_3J.zip
- Figure_3/Figure_3K.zip
- Figure_3/Figure_3_source_data_readme.txt
- Figure_3/Fig_3C.zip
- Figure_3/Fig_3E.zip
