# Supplementary material for: High CDC20 levels increase sensitivity of cancer cells to MPS1 inhibitors
Source: EMBO Rep. 2025 Jan 21;26(4):1036–61. doi: 10.1038/s44319-024-00363-8 (PMC11850905; doi:10.1038/s44319-024-00363-8)
Supplement: Supplementary file 24 — Source data Fig. 3 [file 44319_2024_363_MOESM24_ESM.zip › Figure_3/Figure_3_source_data_readme.txt]

Figure 3 source data readme

Figure 3A - data available on depmap
Figure 3B - data available on depmap
Figure 3C - included
Figure 3D - included
Figure 3E - included
Figure 3F - included
Figure 3G - included
Figure 3H - included
Figure 3I - included
Figure 3J - included
Figure 3K - included
