# Supplementary material for: High CDC20 levels increase sensitivity of cancer cells to MPS1 inhibitors
Source: EMBO Rep. 2025 Jan 21;26(4):1036–61. doi: 10.1038/s44319-024-00363-8 (PMC11850905; doi:10.1038/s44319-024-00363-8)
Supplement: Supplementary file 26 — Source data Fig. 5 [file 44319_2024_363_MOESM26_ESM.zip]

Archive with 9 entries (8 files):
- Figure_5/
- Figure_5/Figure_5A.zip
- Figure_5/Figure_5B.zip
- Figure_5/Figure_5C.zip
- Figure_5/Figure_5D.zip
- Figure_5/Figure_5E.zip
- Figure_5/Figure_5F.zip
- Figure_5/Figure_5G.zip
- Figure_5/Figure_5_source_data_readme.txt
