# Supplementary material for: High CDC20 levels increase sensitivity of cancer cells to MPS1 inhibitors
Source: EMBO Rep. 2025 Jan 21;26(4):1036–61. doi: 10.1038/s44319-024-00363-8 (PMC11850905; doi:10.1038/s44319-024-00363-8)
Supplement: Supplementary file 26 — Source data Fig. 5 [file 44319_2024_363_MOESM26_ESM.zip › Figure_5/Figure_5_source_data_readme.txt]

Figure 5 source data readme

Figure 5A - included
Figure 5B - included
Figure 5C - included
Figure 5D - included
Figure 5E - included
Figure 5F - included
Figure 5G - included
