# Supplementary material for: High CDC20 levels increase sensitivity of cancer cells to MPS1 inhibitors
Source: EMBO Rep. 2025 Jan 21;26(4):1036–61. doi: 10.1038/s44319-024-00363-8 (PMC11850905; doi:10.1038/s44319-024-00363-8)
Supplement: Supplementary file 27 — EV Figure Source Data [file 44319_2024_363_MOESM27_ESM.zip]

Archive with 12 entries (12 files):
- Figure_EV1.zip
- __MACOSX/._Figure_EV1.zip
- Figure_EV2.zip
- __MACOSX/._Figure_EV2.zip
- Figure_EV3.zip
- __MACOSX/._Figure_EV3.zip
- Figure_EV4.zip
- __MACOSX/._Figure_EV4.zip
- Figure_EV5.zip
- __MACOSX/._Figure_EV5.zip
- Figure_EV6.zip
- __MACOSX/._Figure_EV6.zip
